# Supplementary material for: The sound of a Martian dust devil
Source: Nat Commun. 2022 Dec 13;13:7505. doi: 10.1038/s41467-022-35100-z (PMC9747922; doi:10.1038/s41467-022-35100-z)
Supplement: Supplementary file 3 — Source Data [file 41467_2022_35100_MOESM3_ESM.xlsx]

## Sheet: Fig01
Figure_01
		Time(s)	Pressure(Pa)			Time(s)	Sound Amplitude(Pa)			Time(s)	Amplitude RMS (Pa)
	(a)Pressure	0.03	677.84		(b)Sound Amplitude	0	-0.0124389		(c)RMS	0	0.0205175		(d) Spectrogram	The spectrogram is computed from the microphone sound amplitude (b) with a Hanning window of 0.2s and an overlap of 90%
		1.03	677.72			4e-05	-0.00257692			0.2	0.0185343
		2.03	677.49			8e-05	-0.00304654			0.4	0.0158005
		3.03	676.96			0.00012	-0.00328135			0.6	0.0139646
		4.03	676.48			0.00016	-0.00281173			0.8	0.0145228
		5.03	676.22			0.0002	-0.00257692			1	0.016886
		6.03	676.17			0.00024	-0.00257692			1.2	0.0208378
		7.03	676.68			0.00028	-0.00281173			1.4	0.0291271
		8.03	677.34			0.00032	-0.0018725			1.6	0.0442453
		9.03	677.59			0.00036	-0.00210731			1.8	0.0618613
		10.03	677.8			0.0004	-0.00210731			2	0.0754759
						0.00044	-0.00328135			2.2	0.0812266
						0.00048	-0.00234211			2.4	0.0787053
						0.00052	-0.00328134			2.6	0.0712044
						0.00056	-0.00281173			2.8	0.063767
						0.0006	-0.00304654			3	0.0582358
						0.00064	-0.00257692			3.2	0.0519831
						0.00068	-0.00281173			3.4	0.0428187
						0.00072	-0.00257692			3.6	0.0305313
						0.00076	-0.0021073			3.8	0.0169538
						0.0008	-0.00281173			4	0.00641176
						0.00084	-0.00304654			4.2	0.00311099
						0.00088	-0.00304654			4.4	0.00294558
						0.00092	-0.00281173			4.6	0.0036122
						0.00096	-0.00375096			4.8	0.0103088
						0.001	-0.00234211			5	0.022152
						0.00104	-0.00281173			5.2	0.034596
						0.00108	-0.0021073			5.4	0.0432814
						0.00112	-0.00257692			5.6	0.0453389
						0.00116	-0.00281173			5.8	0.0405092
						0.0012	-0.00281173			6	0.031299
						0.00124	-0.00257692			6.2	0.0218796
						0.00128	-0.00304653			6.4	0.0152789
						0.00132	-0.00281173			6.6	0.0108672
						0.00136	-0.00328134			6.8	0.00736027
						0.0014	-0.00281172			7	0.00441802
						0.00144	-0.00304653			7.2	0.00249423
						0.00148	-0.00257692			7.4	0.00197877
						0.00152	-0.00257692			7.6	0.00208751
						0.00156	-0.00304653			7.8	0.0024968
						0.0016	-0.00328134			8	0.00324058
						0.00164	-0.00281172			8.2	0.00426958
						0.00168	-0.00234211			8.4	0.00557031
						0.00172	-0.00281172			8.6	0.00697421
						0.00176	-0.00281172			8.8	0.00808582
						0.0018	-0.00281172			9	0.00859695
						0.00184	-0.00234211			9.2	0.00842208
						0.00188	-0.00351615			9.4	0.00767819
						0.00192	-0.00257691			9.6	0.00657695
						0.00196	-0.00422057			9.8	0.00526681
						0.002	-0.00304653			10	0.00381322
						0.00204	-0.00281172
						0.00208	-0.0021073
						0.00212	-0.0021073
						0.00216	-0.00281172
						0.0022	-0.0021073
						0.00224	-0.0023421
						0.00228	-0.0023421
						0.00232	-0.0021073
						0.00236	-0.0023421
						0.0024	-0.00257691
						0.00244	-0.00281172
						0.00248	-0.0023421
						0.00252	-0.00163768
						0.00256	-0.00257691
						0.0026	-0.00257691
						0.00264	-0.00257691
						0.00268	-0.00210729
						0.00272	-0.00304653
						0.00276	-0.00257691
						0.0028	-0.00304653
						0.00284	-0.00281172
						0.00288	-0.00257691
						0.00292	-0.00351614
						0.00296	-0.00257691
						0.003	-0.00210729
						0.00304	-0.00304653
						0.00308	-0.00281172
						0.00312	-0.00328133
						0.00316	-0.00281172
						0.0032	-0.00328133
						0.00324	-0.00281172
						0.00328	-0.00257691
						0.00332	-0.0023421
						0.00336	-0.00210729
						0.0034	-0.00187248
						0.00344	-0.00257691
						0.00348	-0.0023421
						0.00352	-0.0023421
						0.00356	-0.00257691
						0.0036	-0.00210729
						0.00364	-0.00281171
						0.00368	-0.00187248
						0.00372	-0.00281171
						0.00376	-0.00257691
						0.0038	-0.0023421
						0.00384	-0.00257691
						0.00388	-0.00163767
						0.00392	-0.00210729
						0.00396	-0.0025769
						0.004	-0.00187248
						0.00404	-0.0023421
						0.00408	-0.0023421
						0.00412	-0.00187248
						0.00416	-0.00281171
						0.0042	-0.0023421
						0.00424	-0.0025769
						0.00428	-0.0025769
						0.00432	-0.0025769
						0.00436	-0.0023421
						0.0044	-0.00234209
						0.00444	-0.0025769
						0.00448	-0.00187248
						0.00452	-0.00234209
						0.00456	-0.0025769
						0.0046	-0.00210729
						0.00464	-0.00210729
						0.00468	-0.00210729
						0.00472	-0.00234209
						0.00476	-0.00210729
						0.0048	-0.00210729
						0.00484	-0.0025769
						0.00488	-0.00210728
						0.00492	-0.00140286
						0.00496	-0.00163767
						0.005	-0.00281171
						0.00504	-0.00163767
						0.00508	-0.00281171
						0.00512	-0.00140286
						0.00516	-0.00210728
						0.0052	-0.00187248
						0.00524	-0.00210728
						0.00528	-0.00234209
						0.00532	-0.00210728
						0.00536	-0.00234209
						0.0054	-0.00187247
						0.00544	-0.00234209
						0.00548	-0.00163767
						0.00552	-0.00163767
						0.00556	-0.00210728
						0.0056	-0.00187247
						0.00564	-0.00187247
						0.00568	-0.00163767
						0.00572	-0.00210728
						0.00576	-0.00187247
						0.0058	-0.00140286
						0.00584	-0.00210728
						0.00588	-0.00187247
						0.00592	-0.000698432
						0.00596	-0.00187247
						0.006	-0.00210728
						0.00604	-0.00140286
						0.00608	-0.00163766
						0.00612	-0.00210728
						0.00616	-0.00140285
						0.0062	-0.00163766
						0.00624	-0.00116805
						0.00628	-0.00140285
						0.00632	-0.00163766
						0.00636	-0.00210728
						0.0064	-0.00163766
						0.00644	-0.00187247
						0.00648	-0.00210728
						0.00652	-0.00234208
						0.00656	-0.00234208
						0.0066	-0.00163766
						0.00664	-0.00187247
						0.00668	-0.00187247
						0.00672	-0.00210728
						0.00676	-0.00257689
						0.0068	-0.00187247
						0.00684	-0.00257689
						0.00688	-0.00234208
						0.00692	-0.00210728
						0.00696	-0.00210727
						0.007	-0.00163766
						0.00704	-0.00140285
						0.00708	-0.00163766
						0.00712	-0.00163766
						0.00716	-0.00187247
						0.0072	-0.00210727
						0.00724	-0.00210727
						0.00728	-0.00163766
						0.00732	-0.0028117
						0.00736	-0.00187247
						0.0074	-0.00187246
						0.00744	-0.000933233
						0.00748	-0.00163766
						0.00752	-0.00140285
						0.00756	-0.00187246
						0.0076	-0.00140285
						0.00764	-0.00187246
						0.00768	-0.00187246
						0.00772	-0.00163766
						0.00776	-0.00210727
						0.0078	-0.00187246
						0.00784	-0.00187246
						0.00788	-0.00234208
						0.00792	-0.00257689
						0.00796	-0.00210727
						0.008	-0.00234208
						0.00804	-0.00234208
						0.00808	-0.00234208
						0.00812	-0.00257689
						0.00816	-0.00163765
						0.0082	-0.00210727
						0.00824	-0.00234208
						0.00828	-0.00281169
						0.00832	-0.00187246
						0.00836	-0.00187246
						0.0084	-0.00210727
						0.00844	-0.00210727
						0.00848	-0.00257688
						0.00852	-0.00234208
						0.00856	-0.00210727
						0.0086	-0.00187246
						0.00864	-0.00187246
						0.00868	-0.00234207
						0.00872	-0.00234207
						0.00876	-0.00187246
						0.0088	-0.00210727
						0.00884	-0.00140284
						0.00888	-0.00234207
						0.00892	-0.00210727
						0.00896	-0.00163765
						0.009	-0.00210727
						0.00904	-0.00163765
						0.00908	-0.000698417
						0.00912	-0.00210726
						0.00916	-0.00210726
						0.0092	-0.00210726
						0.00924	-0.00257688
						0.00928	-0.00210726
						0.00932	-0.00163765
						0.00936	-0.00281169
						0.0094	-0.00210726
						0.00944	-0.00163765
						0.00948	-0.00187246
						0.00952	-0.00163765
						0.00956	-0.00163765
						0.0096	-0.00187245
						0.00964	-0.00163765
						0.00968	-0.00140284
						0.00972	-0.00163765
						0.00976	-0.00210726
						0.0098	-0.00163765
						0.00984	-0.00163765
						0.00988	-0.00163765
						0.00992	-0.00163765
						0.00996	-0.00140284
						0.01	-0.00140284
						0.01004	-0.00163764
						0.01008	-0.000933221
						0.01012	-0.00140284
						0.01016	-0.00163764
						0.0102	-0.00163764
						0.01024	-0.00234207
						0.01028	-0.00140284
						0.01032	-0.00187245
						0.01036	-0.00210726
						0.0104	-0.00234207
						0.01044	-0.00140283
						0.01048	-0.00210726
						0.01052	-0.00210726
						0.01056	-0.00163764
						0.0106	-0.00257687
						0.01064	-0.00257687
						0.01068	-0.00187245
						0.01072	-0.00163764
						0.01076	-0.00140283
						0.0108	-0.00140283
						0.01084	-0.00116802
						0.01088	-0.00210726
						0.01092	-0.00163764
						0.01096	-0.00163764
						0.011	-0.00187245
						0.01104	-0.00210726
						0.01108	-0.00187245
						0.01112	-0.00140283
						0.01116	-0.00163764
						0.0112	-0.00163764
						0.01124	-0.000933215
						0.01128	-0.00140283
						0.01132	-0.00187245
						0.01136	-0.00140283
						0.0114	-0.00163764
						0.01144	-0.00140283
						0.01148	-0.00116802
						0.01152	-0.00163764
						0.01156	-0.00187245
						0.0116	-0.00163764
						0.01164	-0.00163764
						0.01168	-0.00210725
						0.01172	-0.00140283
						0.01176	-0.00140283
						0.0118	-0.00163764
						0.01184	-0.00163764
						0.01188	-0.00234206
						0.01192	-0.00187244
						0.01196	-0.000933212
						0.012	-0.00140283
						0.01204	-0.00140283
						0.01208	-0.000933211
						0.01212	-0.00116802
						0.01216	-0.00116802
						0.0122	-0.00140283
						0.01224	-0.00187244
						0.01228	-0.00093321
						0.01232	-0.00116802
						0.01236	-0.00210725
						0.0124	-0.00210725
						0.01244	-0.00187244
						0.01248	-0.00140283
						0.01252	-0.000933209
						0.01256	-0.00187244
						0.0126	-0.00116802
						0.01264	-0.00116802
						0.01268	-0.00140282
						0.01272	-0.00187244
						0.01276	-0.00163763
						0.0128	-0.00187244
						0.01284	-0.00210725
						0.01288	-0.00187244
						0.01292	-0.00140282
						0.01296	-0.00163763
						0.013	-0.00187244
						0.01304	-0.000933207
						0.01308	-0.00140282
						0.01312	-0.00140282
						0.01316	-0.00210725
						0.0132	-0.00116801
						0.01324	-0.000933206
						0.01328	-0.00163763
						0.01332	-0.00116801
						0.01336	-0.00140282
						0.0134	-0.00140282
						0.01344	-0.00163763
						0.01348	-0.00187244
						0.01352	-0.00140282
						0.01356	-0.00116801
						0.0136	-0.00163763
						0.01364	-0.00187244
						0.01368	-0.000933204
						0.01372	-0.00116801
						0.01376	-0.00140282
						0.0138	-0.00140282
						0.01384	-0.00140282
						0.01388	-0.00116801
						0.01392	-0.00163763
						0.01396	-0.000933202
						0.014	-0.00163763
						0.01404	-0.00163763
						0.01408	-0.00140282
						0.01412	-0.00163763
						0.01416	-0.00187243
						0.0142	-0.000933201
						0.01424	-0.00116801
						0.01428	-0.00140282
						0.01432	-0.000463585
						0.01436	-0.000933201
						0.0144	-0.000463584
						0.01444	-0.0009332
						0.01448	-0.0009332
						0.01452	-0.0009332
						0.01456	-0.0009332
						0.0146	-0.00234205
						0.01464	-0.00140282
						0.01468	-0.000933199
						0.01472	-0.00116801
						0.01476	-0.00116801
						0.0148	-0.000698391
						0.01484	-0.00140281
						0.01488	-0.000933198
						0.01492	-0.000933198
						0.01496	-0.000463582
						0.015	-0.00069839
						0.01504	-0.00116801
						0.01508	-0.000463581
						0.01512	-0.000228773
						0.01516	-0.000463581
						0.0152	-0.000463581
						0.01524	-0.001168
						0.01528	-0.000698388
						0.01532	-0.001168
						0.01536	-0.00046358
						0.0154	-0.000933196
						0.01544	-0.000933195
						0.01548	-0.000933195
						0.01552	-0.001168
						0.01556	-0.001168
						0.0156	-0.000698387
						0.01564	-0.00140281
						0.01568	-0.00140281
						0.01572	-0.000933194
						0.01576	-0.00163762
						0.0158	-0.001168
						0.01584	-0.000933194
						0.01588	-0.001168
						0.01592	-0.000933193
						0.01596	-0.000463577
						0.016	-0.000933193
						0.01604	6.03908e-06
						0.01608	-0.000463577
						0.01612	-0.00163762
						0.01616	-0.001168
						0.0162	-0.00140281
						0.01624	-0.000698384
						0.01628	-0.000698384
						0.01632	-0.000933191
						0.01636	-0.000463575
						0.0164	-0.001168
						0.01644	-0.000463575
						0.01648	-0.000463575
						0.01652	-0.000698382
						0.01656	-0.000463574
						0.0166	-0.000698382
						0.01664	6.04189e-06
						0.01668	-0.000463574
						0.01672	-0.000933189
						0.01676	-0.000228765
						0.0168	-0.000698381
						0.01684	-0.000698381
						0.01688	-0.000933189
						0.01692	-0.001168
						0.01696	-0.000933188
						0.017	-0.001168
						0.01704	-0.001168
						0.01708	-0.0014028
						0.01712	-0.001168
						0.01716	-0.000698379
						0.0172	-0.001168
						0.01724	-0.000933187
						0.01728	-0.000933187
						0.01732	-0.00116799
						0.01736	-0.000933186
						0.0174	-0.0014028
						0.01744	-0.00116799
						0.01748	-0.0014028
						0.01752	-0.000933186
						0.01756	-0.00116799
						0.0176	-0.000933185
						0.01764	-0.000698377
						0.01768	-0.000463569
						0.01772	-0.000463569
						0.01776	-0.000698377
						0.0178	-0.000463569
						0.01784	-0.000698376
						0.01788	-0.000698376
						0.01792	-0.000933184
						0.01796	-0.000463568
						0.018	-0.000933183
						0.01804	-0.00116799
						0.01808	-0.000463567
						0.01812	-0.000698375
						0.01816	-0.00116799
						0.0182	-0.000698375
						0.01824	-0.000698374
						0.01828	-0.000933182
						0.01832	-0.000463566
						0.01836	-0.000698374
						0.0184	-0.000698374
						0.01844	-0.000463566
						0.01848	-0.000933181
						0.01852	-0.000698373
						0.01856	-0.000463565
						0.0186	-0.000698373
						0.01864	6.05128e-06
						0.01868	-0.000698372
						0.01872	-0.00093318
						0.01876	-0.00093318
						0.0188	-0.000463564
						0.01884	-0.000463564
						0.01888	-0.000228756
						0.01892	6.0526e-06
						0.01896	-0.000933179
						0.019	-0.00116799
						0.01904	-0.000463563
						0.01908	0.000240861
						0.01912	-0.00069837
						0.01916	-0.00069837
						0.0192	6.05391e-06
						0.01924	-0.00069837
						0.01928	-0.000463562
						0.01932	-0.000698369
						0.01936	-0.000228753
						0.0194	-0.000463561
						0.01944	-0.000228753
						0.01948	-0.000698369
						0.01952	-0.000933176
						0.01956	-0.000698368
						0.0196	-0.00046356
						0.01964	-0.000698368
						0.01968	-0.000933176
						0.01972	-0.00046356
						0.01976	-0.000228751
						0.0198	-0.000698367
						0.01984	-0.000698367
						0.01988	-0.000698367
						0.01992	-0.000933174
						0.01996	-0.00022875
						0.02	-0.00022875
						0.02004	6.05785e-06
						0.02008	6.05804e-06
						0.02012	-0.000698366
						0.02016	-0.000463557
						0.0202	6.0586e-06
						0.02024	-0.000463557
						0.02028	-0.000228749
						0.02032	-0.000463557
						0.02036	-0.000698364
						0.0204	-0.000228748
						0.02044	-0.000463556
						0.02048	-0.000228748
						0.02052	-0.000228748
						0.02056	-0.000463556
						0.0206	-0.000698363
						0.02064	0.000475677
						0.02068	-0.000463555
						0.02072	-0.000698363
						0.02076	-0.000228747
						0.0208	-0.000228747
						0.02084	6.06161e-06
						0.02088	6.0618e-06
						0.02092	-0.000698362
						0.02096	-0.000463554
						0.021	-0.000228746
						0.02104	-0.000228745
						0.02108	-0.000228745
						0.02112	6.06292e-06
						0.02116	-0.000228745
						0.0212	-0.000463553
						0.02124	6.06349e-06
						0.02128	0.000240872
						0.02132	0.000240872
						0.02136	6.06405e-06
						0.0214	0.000240872
						0.02144	0.000240872
						0.02148	-0.000228743
						0.02152	-0.000698359
						0.02156	-0.000698359
						0.0216	-0.000228743
						0.02164	6.06536e-06
						0.02168	0.000240873
						0.02172	-0.000228742
						0.02176	6.06593e-06
						0.0218	0.000240874
						0.02184	6.0663e-06
						0.02188	0.000240874
						0.02192	-0.000463549
						0.02196	-0.000933165
						0.022	-0.000228741
						0.02204	-0.000933164
						0.02208	6.06743e-06
						0.02212	-0.000463548
						0.02216	-0.00022874
						0.0222	-0.000463548
						0.02224	-0.00022874
						0.02228	-0.000698355
						0.02232	-0.000698355
						0.02236	6.06874e-06
						0.0224	-0.000228739
						0.02244	6.06912e-06
						0.02248	-0.000228739
						0.02252	6.0695e-06
						0.02256	6.06968e-06
						0.0226	-0.000463546
						0.02264	-0.000698354
						0.02268	-0.000463546
						0.02272	6.07043e-06
						0.02276	-0.000463545
						0.0228	-0.000228737
						0.02284	-0.000463545
						0.02288	-0.000228737
						0.02292	-0.000698352
						0.02296	-0.000698352
						0.023	6.07175e-06
						0.02304	-0.000463544
						0.02308	-0.000228736
						0.02312	-0.000463544
						0.02316	6.0725e-06
						0.0232	-0.000463543
						0.02324	-0.000228735
						0.02328	-0.000463543
						0.02332	-0.000698351
						0.02336	-0.000228734
						0.0234	6.07363e-06
						0.02344	6.07381e-06
						0.02348	-0.000228734
						0.02352	-0.00069835
						0.02356	6.07438e-06
						0.0236	-0.000698349
						0.02364	-0.000228733
						0.02368	6.07494e-06
						0.02372	6.07513e-06
						0.02376	-0.000463541
						0.0238	6.0755e-06
						0.02384	-0.00046354
						0.02388	6.07588e-06
						0.02392	0.000475692
						0.02396	-0.00046354
						0.024	-0.000228731
						0.02404	-0.000228731
						0.02408	0.000240885
						0.02412	0.000240885
						0.02416	-0.000228731
						0.0242	-0.000228731
						0.02424	0.000240885
						0.02428	6.07776e-06
						0.02432	6.07794e-06
						0.02436	6.07813e-06
						0.0244	-0.000698345
						0.02444	-0.000228729
						0.02448	-0.000698345
						0.02452	-0.000933153
						0.02456	6.07907e-06
						0.0246	6.07926e-06
						0.02464	0.000475695
						0.02468	6.07963e-06
						0.02472	-0.000228728
						0.02476	-0.000228728
						0.0248	-0.000698344
						0.02484	0.000240888
						0.02488	-0.000463535
						0.02492	-0.000228727
						0.02496	-0.000463535
						0.025	-0.000463535
						0.02504	-0.000463535
						0.02508	6.08151e-06
						0.02512	6.0817e-06
						0.02516	-0.000228726
						0.0252	6.08208e-06
						0.02524	-0.000228726
						0.02528	6.08245e-06
						0.02532	-0.000228725
						0.02536	-0.000463533
						0.0254	-0.000698341
						0.02544	0.000240891
						0.02548	-0.000463532
						0.02552	6.08358e-06
						0.02556	6.08377e-06
						0.0256	0.000240892
						0.02564	0.000240892
						0.02568	0.000240892
						0.02572	0.000240892
						0.02576	-0.000228723
						0.0258	-0.000463531
						0.02584	-0.000228723
						0.02588	-0.000698339
						0.02592	-0.000933146
						0.02596	-0.000698338
						0.026	-0.000698338
						0.02604	-0.000698338
						0.02608	6.08621e-06
						0.02612	-0.000933145
						0.02616	-0.00116795
						0.0262	-0.000933145
						0.02624	-0.00116795
						0.02628	-0.00116795
						0.02632	-0.00116795
						0.02636	-0.000463528
						0.0264	-0.000698336
						0.02644	-0.000933144
						0.02648	-0.000463528
						0.02652	0.000240896
						0.02656	-0.00116795
						0.0266	-0.000933143
						0.02664	-0.000228719
						0.02668	-0.000463527
						0.02672	-0.000933142
						0.02676	-0.00116795
						0.0268	-0.000698334
						0.02684	-0.000933142
						0.02688	-0.000463526
						0.02692	6.09015e-06
						0.02696	-0.000463526
						0.027	-0.000463525
						0.02704	-0.000698333
						0.02708	-0.000463525
						0.02712	-0.000463525
						0.02716	-0.00116795
						0.0272	-0.000698332
						0.02724	-0.000228716
						0.02728	-0.000698332
						0.02732	-0.000463524
						0.02736	-0.000698332
						0.0274	-0.000933139
						0.02744	-0.000228715
						0.02748	-0.000698331
						0.02752	-0.000228715
						0.02756	-0.00116795
						0.0276	-0.00140275
						0.02764	-0.00116795
						0.02768	-0.000228714
						0.02772	-0.000463522
						0.02776	-0.000463522
						0.0278	-0.000463522
						0.02784	6.09447e-06
						0.02788	-0.000698329
						0.02792	-0.000228713
						0.02796	0.000475711
						0.028	0.000240903
						0.02804	-0.000698328
						0.02808	-0.000698328
						0.02812	-0.00046352
						0.02816	-0.00046352
						0.0282	-0.00046352
						0.02824	-0.000698327
						0.02828	-0.000933135
						0.02832	-0.000228711
						0.02836	-0.000228711
						0.0284	-0.000463519
						0.02844	-0.000698326
						0.02848	-0.000463518
						0.02852	-0.000463518
						0.02856	6.09785e-06
						0.0286	6.09804e-06
						0.02864	-0.000698326
						0.02868	-0.00022871
						0.02872	-0.000463517
						0.02876	-0.000463517
						0.0288	-0.000463517
						0.02884	-0.000228709
						0.02888	-0.000463517
						0.02892	-0.000698324
						0.02896	-0.000698324
						0.029	-0.000463516
						0.02904	-0.000463516
						0.02908	6.10029e-06
						0.02912	-0.000698323
						0.02916	6.10066e-06
						0.0292	0.000240909
						0.02924	6.10104e-06
						0.02928	6.10123e-06
						0.02932	0.000240909
						0.02936	-0.000463514
						0.0294	-0.000228706
						0.02944	6.10198e-06
						0.02948	-0.000463514
						0.02952	-0.00116794
						0.02956	-0.000463513
						0.0296	-0.000463513
						0.02964	-0.000228705
						0.02968	6.10311e-06
						0.02972	0.000475719
						0.02976	6.10348e-06
						0.0298	-0.000228704
						0.02984	-0.000463512
						0.02988	-0.00069832
						0.02992	-0.000463512
						0.02996	-0.000463511
						0.03	-0.000463511
						0.03004	-0.000228703
						0.03008	-0.000228703
						0.03012	6.10517e-06
						0.03016	-0.00046351
						0.0302	-0.000228702
						0.03024	-0.000228702
						0.03028	-0.00046351
						0.03032	0.000240914
						0.03036	-0.00046351
						0.0304	0.000240914
						0.03044	-0.000228701
						0.03048	-0.000228701
						0.03052	0.000240915
						0.03056	-0.000463509
						0.0306	-0.000698316
						0.03064	-0.000463508
						0.03068	6.1078e-06
						0.03072	-0.000698316
						0.03076	-0.000698316
						0.0308	-0.000933123
						0.03084	-0.000698315
						0.03088	-0.000228699
						0.03092	-0.000463507
						0.03096	-0.000463507
						0.031	-0.000228699
						0.03104	-0.000463506
						0.03108	-0.000933122
						0.03112	0.000475726
						0.03116	-0.000698314
						0.0312	-0.000228698
						0.03124	-0.000228697
						0.03128	-0.000463505
						0.03132	-0.000228697
						0.03136	-0.000228697
						0.0314	-0.000228697
						0.03144	-0.000463504
						0.03148	0.000240919
						0.03152	-0.00116793
						0.03156	-0.000463504
						0.0316	-0.000228696
						0.03164	-0.000698311
						0.03168	-0.000463503
						0.03172	-0.000463503
						0.03176	6.11287e-06
						0.0318	-0.000463503
						0.03184	-0.000228695
						0.03188	0.000475729
						0.03192	6.11362e-06
						0.03196	-0.000228694
						0.032	6.114e-06
						0.03204	-0.000228694
						0.03208	-0.000463501
						0.03212	-0.000933117
						0.03216	6.11475e-06
						0.0322	-0.000463501
						0.03224	-0.000463501
						0.03228	-0.000463501
						0.03232	-0.00140273
						0.03236	-0.000698308
						0.0324	-0.000228692
						0.03244	-0.000698308
						0.03248	-0.0004635
						0.03252	-0.000463499
						0.03256	-0.000698307
						0.0326	-0.000698307
						0.03264	-0.000933115
						0.03268	-0.000463499
						0.03272	-0.000698306
						0.03276	-0.000698306
						0.0328	-0.00022869
						0.03284	-0.000463498
						0.03288	-0.000463498
						0.03292	-0.000698305
						0.03296	6.1185e-06
						0.033	-0.000228689
						0.03304	6.11888e-06
						0.03308	-0.000228689
						0.03312	-0.000228689
						0.03316	-0.000228688
						0.0332	6.11963e-06
						0.03324	-0.000463496
						0.03328	-0.000463496
						0.03332	-0.000228688
						0.03336	0.000475736
						0.0334	-0.000463495
						0.03344	-0.000228687
						0.03348	6.12094e-06
						0.03352	-0.000463495
						0.03356	-0.00116792
						0.0336	-0.00116792
						0.03364	-0.000463494
						0.03368	-0.000228686
						0.03372	-0.000698302
						0.03376	-0.000228686
						0.0338	-0.00116792
						0.03384	-0.000463493
						0.03388	-0.000698301
						0.03392	-0.000933109
						0.03396	-0.000463493
						0.034	-0.000933108
						0.03404	-0.000463492
						0.03408	-0.0006983
						0.03412	-0.000228684
						0.03416	-0.000933108
						0.0342	6.12432e-06
						0.03424	-0.000933107
						0.03428	6.1247e-06
						0.03432	-0.000228683
						0.03436	6.12507e-06
						0.0344	-0.000933106
						0.03444	-0.000698298
						0.03448	-0.00116791
						0.03452	-0.000933106
						0.03456	-0.00046349
						0.0346	-0.000228682
						0.03464	-0.000698297
						0.03468	-0.000228681
						0.03472	-0.000463489
						0.03476	-0.000463489
						0.0348	-0.000228681
						0.03484	-0.000698296
						0.03488	-0.000933104
						0.03492	0.000240936
						0.03496	-0.000463488
						0.035	-0.00116791
						0.03504	-0.000698296
						0.03508	-0.000698295
						0.03512	-0.000463487
						0.03516	-0.000698295
						0.0352	-0.000228679
						0.03524	-0.00116791
						0.03528	-0.000698294
						0.03532	-0.000933102
						0.03536	-0.000933102
						0.0354	6.12996e-06
						0.03544	0.000240938
						0.03548	6.13033e-06
						0.03552	6.13052e-06
						0.03556	0.000240939
						0.0356	0.000710555
						0.03564	6.13108e-06
						0.03568	0.000240939
						0.03572	-0.000228676
						0.03576	-0.000698292
						0.0358	-0.000228676
						0.03584	-0.00116791
						0.03588	-0.000463484
						0.03592	6.1324e-06
						0.03596	-0.000463483
						0.036	-0.000463483
						0.03604	6.13296e-06
						0.03608	6.13315e-06
						0.03612	6.13334e-06
						0.03616	-0.000933098
						0.0362	-0.000933098
						0.03624	6.1339e-06
						0.03628	6.13409e-06
						0.03632	-0.00069829
						0.03636	-0.000933097
						0.0364	-0.000228673
						0.03644	-0.000228673
						0.03648	6.13503e-06
						0.03652	-0.000228673
						0.03656	-0.000228673
						0.0366	0.000240944
						0.03664	-0.000228672
						0.03668	-0.00046348
						0.03672	-0.000228672
						0.03676	-0.000698287
						0.0368	0.000240944
						0.03684	6.13672e-06
						0.03688	-0.000463479
						0.03692	0.000240945
						0.03696	-0.000228671
						0.037	6.13747e-06
						0.03704	6.13766e-06
						0.03708	6.13784e-06
						0.03712	0.000240946
						0.03716	0.000240946
						0.0372	0.000475754
						0.03724	6.13859e-06
						0.03728	-0.000228669
						0.03732	0.000240947
						0.03736	-0.000463477
						0.0374	-0.000228669
						0.03744	-0.000228668
						0.03748	-0.000228668
						0.03752	-0.000228668
						0.03756	0.000240948
						0.0376	6.14028e-06
						0.03764	6.14047e-06
						0.03768	6.14066e-06
						0.03772	6.14085e-06
						0.03776	-0.000228667
						0.0378	6.14122e-06
						0.03784	-0.00093309
						0.03788	6.1416e-06
						0.03792	6.14179e-06
						0.03796	0.00024095
						0.038	-0.000463474
						0.03804	6.14235e-06
						0.03808	0.000710566
						0.03812	-0.000228665
						0.03816	0.000240951
						0.0382	-0.000698281
						0.03824	6.14329e-06
						0.03828	6.14348e-06
						0.03832	-0.000228664
						0.03836	-0.000228664
						0.0384	0.000240952
						0.03844	-0.000228664
						0.03848	-0.000228664
						0.03852	-0.000463471
						0.03856	-0.000463471
						0.0386	-0.000933087
						0.03864	0.000240953
						0.03868	-0.000228663
						0.03872	6.14554e-06
						0.03876	6.14573e-06
						0.0388	6.14592e-06
						0.03884	0.000240954
						0.03888	-0.000228662
						0.03892	0.000240954
						0.03896	6.14667e-06
						0.039	0.000240955
						0.03904	-0.000463469
						0.03908	-0.000228661
						0.03912	-0.000698276
						0.03916	-0.000933084
						0.0392	0.000240956
						0.03924	-0.00022866
						0.03928	-0.000698276
						0.03932	-0.000463467
						0.03936	-0.000698275
						0.0394	-0.000463467
						0.03944	6.14892e-06
						0.03948	0.000240957
						0.03952	0.000475765
						0.03956	6.14949e-06
						0.0396	-0.000228658
						0.03964	-0.000463466
						0.03968	-0.000228658
						0.03972	-0.000698274
						0.03976	-0.000228658
						0.0398	-0.000698273
						0.03984	-0.000228657
						0.03988	0.000710575
						0.03992	-0.000463465
						0.03996	-0.000698272
						0.04	-0.000228656
						0.04004	6.15174e-06
						0.04008	0.000475768
						0.04012	0.00024096
						0.04016	-0.000463464
						0.0402	0.00024096
						0.04024	-0.000933079
						0.04028	-0.000228655
						0.04032	-0.000228655
						0.04036	0.000240961
						0.0404	-0.000228654
						0.04044	0.000475769
						0.04048	-0.000228654
						0.04052	0.000240962
						0.04056	0.000240962
						0.0406	6.15437e-06
						0.04064	0.000240962
						0.04068	-0.000463461
						0.04072	-0.000228653
						0.04076	6.15512e-06
						0.0408	0.000240963
						0.04084	-0.000228652
						0.04088	-0.00046346
						0.04092	0.00071058
						0.04096	0.000475772
						0.041	0.000240964
						0.04104	0.000475772
						0.04108	6.15662e-06
						0.04112	6.15681e-06
						0.04116	6.157e-06
						0.0412	0.000475773
						0.04124	-0.000228651
						0.04128	6.15756e-06
						0.04132	0.000240966
						0.04136	-0.000463458
						0.0414	-0.000698266
						0.04144	-0.000463458
						0.04148	-0.000228649
						0.04152	-0.000228649
						0.04156	-0.000933073
						0.0416	-0.000228649
						0.04164	-0.000228649
						0.04168	0.000240967
						0.04172	6.15962e-06
						0.04176	-0.000228648
						0.0418	6.16e-06
						0.04184	-0.000228648
						0.04188	-0.000463455
						0.04192	0.000475776
						0.04196	6.16075e-06
						0.042	-0.000463455
						0.04204	0.000710585
						0.04208	-0.000463455
						0.04212	-0.000463454
						0.04216	-0.000463454
						0.0422	-0.000698262
						0.04224	-0.000228646
						0.04228	-0.000933069
						0.04232	6.16244e-06
						0.04236	-0.000228645
						0.0424	0.000240971
						0.04244	-0.000228645
						0.04248	-0.000228645
						0.04252	6.16338e-06
						0.04256	-0.000463452
						0.0426	-0.000463452
						0.04264	-0.000228644
						0.04268	6.16413e-06
						0.04272	-0.000463452
						0.04276	-0.000463451
						0.0428	-0.000933067
						0.04284	-0.000933067
						0.04288	-0.000933067
						0.04292	-0.000228643
						0.04296	6.16545e-06
						0.043	-0.00046345
						0.04304	-0.000228642
						0.04308	0.000240974
						0.04312	-0.00046345
						0.04316	6.16638e-06
						0.0432	-0.000228641
						0.04324	-0.000228641
						0.04328	-0.000228641
						0.04332	-0.000228641
						0.04336	-0.000463449
						0.0434	0.000240975
						0.04344	-0.00022864
						0.04348	-0.000698256
						0.04352	-0.00022864
						0.04356	-0.000463448
						0.0436	-0.000228639
						0.04364	-0.000228639
						0.04368	-0.000698255
						0.04372	-0.000698255
						0.04376	-0.000463447
						0.0438	-0.000933062
						0.04384	-0.000228638
						0.04388	0.000475786
						0.04392	-0.000463446
						0.04396	-0.000463446
						0.044	6.17033e-06
						0.04404	-0.000463445
						0.04408	-0.000463445
						0.04412	-0.000463445
						0.04416	-0.000463445
						0.0442	6.17127e-06
						0.04424	-0.000228636
						0.04428	6.17164e-06
						0.04432	0.000475788
						0.04436	6.17202e-06
						0.0444	6.17221e-06
						0.04444	-0.000228636
						0.04448	0.000240981
						0.04452	-0.000228635
						0.04456	6.17296e-06
						0.0446	0.000240981
						0.04464	0.000710597
						0.04468	0.000475789
						0.04472	0.00047579
						0.04476	0.00047579
						0.0448	6.17408e-06
						0.04484	0.000240982
						0.04488	0.000240982
						0.04492	0.000240983
						0.04496	0.000240983
						0.045	6.17502e-06
						0.04504	-0.000228633
						0.04508	6.1754e-06
						0.04512	6.17559e-06
						0.04516	0.000240984
						0.0452	-0.000228632
						0.04524	-0.00046344
						0.04528	-0.000698247
						0.04532	-0.000228631
						0.04536	-0.000463439
						0.0454	-0.000698247
						0.04544	-0.000463439
						0.04548	-0.000698247
						0.04552	-0.000463438
						0.04556	-0.000463438
						0.0456	-0.000463438
						0.04564	0.000240986
						0.04568	0.000240986
						0.04572	6.1784e-06
						0.04576	-0.000463437
						0.0458	-0.000228629
						0.04584	6.17896e-06
						0.04588	-0.000463437
						0.04592	-0.000698244
						0.04596	0.000240987
						0.046	0.000710603
						0.04604	-0.000463436
						0.04608	-0.000463436
						0.04612	0.000240988
						0.04616	6.18047e-06
						0.0462	0.000240989
						0.04624	-0.000228627
						0.04628	0.000240989
						0.04632	-0.000228627
						0.04636	-0.000698242
						0.0464	-0.000463434
						0.04644	-0.000698242
						0.04648	-0.000228626
						0.04652	0.00024099
						0.04656	-0.000228626
						0.0466	-0.000228625
						0.04664	-0.000228625
						0.04668	0.000475799
						0.04672	-0.000228625
						0.04676	6.18328e-06
						0.0468	0.000710607
						0.04684	0.000945415
						0.04688	0.000710608
						0.04692	0.0004758
						0.04696	0.0004758
						0.047	6.18441e-06
						0.04704	6.1846e-06
						0.04708	0.000240993
						0.04712	0.000475801
						0.04716	6.18516e-06
						0.0472	6.18535e-06
						0.04724	0.000240993
						0.04728	0.000240994
						0.04732	0.000240994
						0.04736	0.000475802
						0.0474	0.000240994
						0.04744	0.000240994
						0.04748	-0.000228621
						0.04752	0.000475803
						0.04756	0.000475803
						0.0476	0.000475803
						0.04764	-0.000933044
						0.04768	6.1876e-06
						0.04772	-0.00022862
						0.04776	6.18798e-06
						0.0478	-0.00022862
						0.04784	-0.00022862
						0.04788	0.000240996
						0.04792	0.000240997
						0.04796	6.18892e-06
						0.048	-0.000228619
						0.04804	-0.000933042
						0.04808	6.18948e-06
						0.04812	-0.000228618
						0.04816	-0.000228618
						0.0482	0.000475806
						0.04824	6.19023e-06
						0.04828	-0.000463425
						0.04832	0.000240999
						0.04836	0.000710615
						0.0484	0.000475807
						0.04844	6.19117e-06
						0.04848	0.000240999
						0.04852	-0.000228616
						0.04856	-0.000463424
						0.0486	0.000241
						0.04864	-0.000463424
						0.04868	6.1923e-06
						0.04872	-0.000228615
						0.04876	-0.000228615
						0.0488	-0.000228615
						0.04884	-0.000463423
						0.04888	0.000475809
						0.04892	0.000475809
						0.04896	0.000241002
						0.049	6.1938e-06
						0.04904	-0.000228614
						0.04908	6.19417e-06
						0.04912	0.000241002
						0.04916	-0.000463421
						0.0492	-0.000228613
						0.04924	-0.000463421
						0.04928	-0.000698229
						0.04932	-0.000463421
						0.04936	-0.000228612
						0.0494	-0.000228612
						0.04944	-0.000933036
						0.04948	6.19605e-06
						0.04952	6.19624e-06
						0.04956	6.19643e-06
						0.0496	-0.000228611
						0.04964	-0.000463419
						0.04968	6.19699e-06
						0.04972	6.19718e-06
						0.04976	-0.000698226
						0.0498	0.000241005
						0.04984	-0.000463418
						0.04988	6.19793e-06
						0.04992	0.000241006
						0.04996	6.19831e-06
						0.05	-0.000698225
						0.05004	-0.000463417
						0.05008	0.000475815
						0.05012	-0.000228609
						0.05016	-0.000228609
						0.0502	0.000241007
						0.05024	-0.000228608
						0.05028	0.000475816
						0.05032	0.000241008
						0.05036	-0.000463416
						0.0504	-0.00116784
						0.05044	-0.000698223
						0.05048	6.20075e-06
						0.05052	-0.000228607
						0.05056	-0.000228607
						0.0506	-0.000228607
						0.05064	0.000241009
						0.05068	6.20169e-06
						0.05072	-0.000463414
						0.05076	0.000475818
						0.0508	-0.000228606
						0.05084	-0.000228605
						0.05088	6.20262e-06
						0.05092	6.20281e-06
						0.05096	0.000475819
						0.051	0.000475819
						0.05104	0.00118024
						0.05108	0.000945435
						0.05112	0.000241012
						0.05116	0.000945436
						0.0512	0.000710628
						0.05124	0.000241012
						0.05128	6.2045e-06
						0.05132	6.20469e-06
						0.05136	0.000241013
						0.0514	6.20506e-06
						0.05144	-0.000228603
						0.05148	0.000241013
						0.05152	0.000241014
						0.05156	0.000241014
						0.0516	6.206e-06
						0.05164	-0.000228602
						0.05168	6.20638e-06
						0.05172	-0.000463409
						0.05176	0.000475823
						0.0518	0.000241015
						0.05184	0.000710631
						0.05188	6.20732e-06
						0.05192	-0.000463408
						0.05196	6.20769e-06
						0.052	0.000475824
						0.05204	0.000475824
						0.05208	0.000710632
						0.05212	0.000475824
						0.05216	0.000475824
						0.0522	0.000475825
						0.05224	0.000710633
						0.05228	0.000475825
						0.05232	0.000710633
						0.05236	0.00141506
						0.0524	0.000945441
						0.05244	0.000710634
						0.05248	0.000241018
						0.05252	0.000241018
						0.05256	6.21051e-06
						0.0526	0.000241019
						0.05264	0.000710635
						0.05268	6.21107e-06
						0.05272	0.000475827
						0.05276	-0.000463404
						0.0528	0.000475827
						0.05284	6.21182e-06
						0.05288	0.000475828
						0.05292	0.000945444
						0.05296	0.00024102
						0.053	0.000475828
						0.05304	-0.000228595
						0.05308	6.21295e-06
						0.05312	0.000710637
						0.05316	-0.000463403
						0.0532	0.000475829
						0.05324	0.000710637
						0.05328	0.00047583
						0.05332	0.000945446
						0.05336	0.000710638
						0.0534	0.000945446
						0.05344	0.00047583
						0.05348	0.000475831
						0.05352	0.000945447
						0.05356	0.000475831
						0.0536	0.000241023
						0.05364	0.000710639
						0.05368	0.000475832
						0.05372	6.21596e-06
						0.05376	6.21614e-06
						0.0538	0.000241024
						0.05384	0.000475832
						0.05388	0.00071064
						0.05392	0.000475833
						0.05396	6.21708e-06
						0.054	6.21727e-06
						0.05404	0.000475833
						0.05408	0.000241026
						0.05412	-0.00022859
						0.05416	6.21802e-06
						0.0542	6.21821e-06
						0.05424	0.000241026
						0.05428	-0.000228589
						0.05432	0.000475835
						0.05436	-0.000228589
						0.0544	0.000241027
						0.05444	6.21934e-06
						0.05448	0.000241027
						0.05452	0.000241028
						0.05456	6.2199e-06
						0.0546	6.22009e-06
						0.05464	0.000475836
						0.05468	0.000241028
						0.05472	0.000945452
						0.05476	6.22084e-06
						0.0548	6.22103e-06
						0.05484	0.000241029
						0.05488	-0.000228587
						0.05492	6.22159e-06
						0.05496	0.000475838
						0.055	-0.000228586
						0.05504	-0.000463394
						0.05508	0.00024103
						0.05512	0.00024103
						0.05516	-0.000463393
						0.0552	-0.000228585
						0.05524	6.22309e-06
						0.05528	-0.000228585
						0.05532	-0.000228584
						0.05536	0.000710647
						0.0554	0.000241032
						0.05544	-0.000228584
						0.05548	-0.000228584
						0.05552	-0.000228584
						0.05556	0.000241033
						0.0556	0.000241033
						0.05564	6.22497e-06
						0.05568	0.000710649
						0.05572	6.22534e-06
						0.05576	0.000475841
						0.0558	0.00071065
						0.05584	-0.000228582
						0.05588	0.000475842
						0.05592	0.000945458
						0.05596	0.00071065
						0.056	6.22666e-06
						0.05604	0.000710651
						0.05608	-0.000228581
						0.05612	0.000945459
						0.05616	0.000241035
						0.0562	0.000710651
						0.05624	0.000241036
						0.05628	0.000241036
						0.05632	0.00118027
						0.05636	0.000475844
						0.0564	0.000241036
						0.05644	0.000241037
						0.05648	0.000475845
						0.05652	0.000241037
						0.05656	6.22929e-06
						0.0566	0.000710653
						0.05664	0.000241038
						0.05668	0.000945462
						0.05672	0.000475846
						0.05676	6.23023e-06
						0.0568	0.000710654
						0.05684	0.000710654
						0.05688	0.000475847
						0.05692	6.23098e-06
						0.05696	0.000710655
						0.057	6.23135e-06
						0.05704	0.000945463
						0.05708	-0.000698192
						0.05712	0.000710656
						0.05716	6.2321e-06
						0.0572	0.000710656
						0.05724	0.000475848
						0.05728	0.00118027
						0.05732	0.000475849
						0.05736	0.000710657
						0.0574	0.000945465
						0.05744	0.000475849
						0.05748	0.000710657
						0.05752	0.000241042
						0.05756	0.000710658
						0.0576	0.00047585
						0.05764	0.00047585
						0.05768	0.00118027
						0.05772	0.000241043
						0.05776	0.000710659
						0.0578	0.000475851
						0.05784	0.000241043
						0.05788	0.000710659
						0.05792	6.23567e-06
						0.05796	0.000475852
						0.058	0.00071066
						0.05804	6.23623e-06
						0.05808	0.000241044
						0.05812	0.000475852
						0.05816	6.2368e-06
						0.0582	0.000241045
						0.05824	0.000475853
						0.05828	0.000241045
						0.05832	0.000945469
						0.05836	0.000945469
						0.0584	0.00094547
						0.05844	0.000710662
						0.05848	-0.00022857
						0.05852	0.000710662
						0.05856	0.00094547
						0.0586	0.000945471
						0.05864	0.000475855
						0.05868	0.000475855
						0.05872	0.000945471
						0.05876	0.000945471
						0.0588	0.000241048
						0.05884	6.23999e-06
						0.05888	-0.000228568
						0.05892	6.24037e-06
						0.05896	0.000475856
						0.059	0.000945472
						0.05904	6.24093e-06
						0.05908	0.000710665
						0.05912	0.000710665
						0.05916	-0.000228566
						0.0592	0.00024105
						0.05924	0.000475858
						0.05928	0.000710666
						0.05932	0.000475858
						0.05936	0.000710666
						0.0594	0.000475858
						0.05944	0.000945475
						0.05948	0.000710667
						0.05952	0.000710667
						0.05956	0.00118028
						0.0596	0.000710667
						0.05964	0.000945475
						0.05968	0.000945476
						0.05972	0.00047586
						0.05976	0.00118028
						0.0598	0.000945476
						0.05984	0.000710668
						0.05988	0.00118028
						0.05992	0.000475861
						0.05996	0.000475861
						0.06	0.000475861
						0.06004	0.000710669
						0.06008	0.000475862
						0.06012	0.00071067
						0.06016	6.24619e-06
						0.0602	0.00071067
						0.06024	0.00118029
						0.06028	0.000710671
						0.06032	0.000710671
						0.06036	0.000475863
						0.0604	0.000710671
						0.06044	6.2475e-06
						0.06048	0.000475864
						0.06052	0.000710672
						0.06056	0.00118029
						0.0606	0.000710672
						0.06064	0.000241056
						0.06068	0.00094548
						0.06072	0.000241057
						0.06076	0.00118029
						0.0608	0.000710673
						0.06084	0.000945481
						0.06088	0.000710673
						0.06092	0.000475866
						0.06096	0.000241058
						0.061	0.000475866
						0.06104	0.000475866
						0.06108	0.000241058
						0.06112	0.000710674
						0.06116	0.000475867
						0.0612	0.000241059
						0.06124	0.000475867
						0.06128	0.000241059
						0.06132	0.00024106
						0.06136	0.000710676
						0.0614	-0.000228556
						0.06144	0.000945484
						0.06148	0.000710676
						0.06152	0.000710676
						0.06156	0.000475869
						0.0616	0.000241061
						0.06164	0.000945485
						0.06168	0.00118029
						0.06172	0.000241061
						0.06176	0.000241062
						0.0618	0.00047587
						0.06184	0.00047587
						0.06188	0.000241062
						0.06192	0.000241062
						0.06196	0.000241063
						0.062	0.000945487
						0.06204	0.000241063
						0.06208	0.000475871
						0.06212	6.25539e-06
						0.06216	0.000945487
						0.0622	0.000945487
						0.06224	0.000475872
						0.06228	0.000241064
						0.06232	0.000475872
						0.06236	0.000475872
						0.0624	0.000945488
						0.06244	0.0014151
						0.06248	0.000475873
						0.06252	0.000241065
						0.06256	0.000710681
						0.0626	0.000241066
						0.06264	0.0011803
						0.06268	0.00094549
						0.06272	0.0011803
						0.06276	0.0011803
						0.0628	0.000710682
						0.06284	6.25877e-06
						0.06288	0.0011803
						0.06292	0.000945491
						0.06296	0.0011803
						0.063	0.000710683
						0.06304	0.000710683
						0.06308	0.000475876
						0.06312	0.000241068
						0.06316	0.000241068
						0.0632	0.000475876
						0.06324	0.000710684
						0.06328	0.000475877
						0.06332	0.000241069
						0.06336	0.000475877
						0.0634	-0.00140259
						0.06344	0.000475877
						0.06348	6.26177e-06
						0.06352	0.000475878
						0.06356	0.000710686
						0.0636	0.0011803
						0.06364	0.00024107
						0.06368	0.000475879
						0.06372	0.000241071
						0.06376	6.26309e-06
						0.0638	0.000475879
						0.06384	-0.00069816
						0.06388	6.26365e-06
						0.06392	0.00047588
						0.06396	0.000710688
						0.064	0.00047588
						0.06404	0.000241072
						0.06408	-0.000228543
						0.06412	0.000475881
						0.06416	-0.000228543
						0.0642	0.000710689
						0.06424	6.26534e-06
						0.06428	-0.000228542
						0.06432	-0.000228542
						0.06436	6.2659e-06
						0.0644	6.26609e-06
						0.06444	-0.000698158
						0.06448	6.26647e-06
						0.06452	-0.000228541
						0.06456	-0.000228541
						0.0646	-0.000463349
						0.06464	0.000241075
						0.06468	-0.000698156
						0.06472	-0.000463348
						0.06476	-0.000698156
						0.0648	-0.000698156
						0.06484	-0.000932964
						0.06488	-0.00022854
						0.06492	-0.000463347
						0.06496	-0.000698155
						0.065	-0.000932963
						0.06504	-0.000463347
						0.06508	-0.000698154
						0.06512	-0.000463346
						0.06516	-0.000698154
						0.0652	-0.000463346
						0.06524	-0.000463346
						0.06528	-0.000463346
						0.06532	6.27041e-06
						0.06536	6.2706e-06
						0.0654	-0.000463345
						0.06544	-0.000228537
						0.06548	-0.000698153
						0.06552	-0.000463345
						0.06556	-0.000463344
						0.0656	-0.00093296
						0.06564	-0.00093296
						0.06568	-0.00140258
						0.06572	-0.00163738
						0.06576	0.00024108
						0.0658	-0.00116777
						0.06584	-0.00116777
						0.06588	-0.00116777
						0.06592	-0.00140257
						0.06596	-0.00140257
						0.066	-0.00116777
						0.06604	-0.00140257
						0.06608	-0.00116777
						0.06612	-0.00140257
						0.06616	-0.00140257
						0.0662	-0.00116777
						0.06624	-0.00140257
						0.06628	-0.00116776
						0.06632	-0.000932957
						0.06636	-0.00140257
						0.0664	-0.000932956
						0.06644	-0.00116776
						0.06648	-0.00116776
						0.06652	-0.00187219
						0.06656	-0.00187219
						0.0666	-0.00163738
						0.06664	-0.00187219
						0.06668	-0.00187219
						0.06672	-0.00163738
						0.06676	-0.00163738
						0.0668	-0.00116776
						0.06684	-0.00187219
						0.06688	-0.00163738
						0.06692	-0.00116776
						0.06696	-0.00187219
						0.067	-0.00210699
						0.06704	-0.00210699
						0.06708	-0.00210699
						0.06712	-0.00187218
						0.06716	-0.00210699
						0.0672	-0.00210699
						0.06724	-0.00187218
						0.06728	-0.00187218
						0.06732	-0.00257661
						0.06736	-0.00281142
						0.0674	-0.0023418
						0.06744	-0.00257661
						0.06748	-0.00140257
						0.06752	-0.00187218
						0.06756	-0.00163737
						0.0676	-0.0023418
						0.06764	-0.0023418
						0.06768	-0.0023418
						0.06772	-0.00281141
						0.06776	-0.00281141
						0.0678	-0.00281141
						0.06784	-0.0023418
						0.06788	-0.00187218
						0.06792	-0.00328103
						0.06796	-0.00304622
						0.068	-0.00304622
						0.06804	-0.0025766
						0.06808	-0.00304622
						0.06812	-0.0023418
						0.06816	-0.0025766
						0.0682	-0.00281141
						0.06824	-0.00281141
						0.06828	-0.00281141
						0.06832	-0.00328103
						0.06836	-0.0025766
						0.0684	-0.00304622
						0.06844	-0.00328103
						0.06848	-0.00234179
						0.06852	-0.00351583
						0.06856	-0.00304622
						0.0686	-0.0025766
						0.06864	-0.00304622
						0.06868	-0.00328102
						0.06872	-0.00375064
						0.06876	-0.00234179
						0.0688	-0.00304622
						0.06884	-0.00281141
						0.06888	-0.00304622
						0.06892	-0.00328102
						0.06896	-0.00351583
						0.069	-0.00351583
						0.06904	-0.00328102
						0.06908	-0.00328102
						0.06912	-0.00328102
						0.06916	-0.00328102
						0.0692	-0.00304621
						0.06924	-0.00281141
						0.06928	-0.00351583
						0.06932	-0.00328102
						0.06936	-0.00351583
						0.0694	-0.00351583
						0.06944	-0.00375064
						0.06948	-0.00304621
						0.06952	-0.00304621
						0.06956	-0.00351583
						0.0696	-0.00304621
						0.06964	-0.00351583
						0.06968	-0.00351583
						0.06972	-0.00351583
						0.06976	-0.00351583
						0.0698	-0.00351583
						0.06984	-0.00351583
						0.06988	-0.00398544
						0.06992	-0.00398544
						0.06996	-0.00328102
						0.07	-0.00375063
						0.07004	-0.00422025
						0.07008	-0.00328102
						0.07012	-0.00351583
						0.07016	-0.00398544
						0.0702	-0.00422025
						0.07024	-0.00398544
						0.07028	-0.00351583
						0.07032	-0.00351583
						0.07036	-0.00375063
						0.0704	-0.00422025
						0.07044	-0.00398544
						0.07048	-0.00468986
						0.07052	-0.00375063
						0.07056	-0.00445506
						0.0706	-0.00422025
						0.07064	-0.00398544
						0.07068	-0.00375063
						0.07072	-0.00375063
						0.07076	-0.00398544
						0.0708	-0.00468986
						0.07084	-0.00422025
						0.07088	-0.00468986
						0.07092	-0.00422025
						0.07096	-0.00468986
						0.071	-0.00468986
						0.07104	-0.00492467
						0.07108	-0.00445505
						0.07112	-0.00422025
						0.07116	-0.00422024
						0.0712	-0.00375063
						0.07124	-0.0058639
						0.07128	-0.00398544
						0.07132	-0.00445505
						0.07136	-0.00375063
						0.0714	-0.00351582
						0.07144	-0.00398544
						0.07148	-0.00375063
						0.07152	-0.00375063
						0.07156	-0.00422024
						0.0716	-0.00398543
						0.07164	-0.00398543
						0.07168	-0.00328101
						0.07172	-0.00375063
						0.07176	-0.00351582
						0.0718	-0.00351582
						0.07184	-0.00328101
						0.07188	-0.00398543
						0.07192	-0.00351582
						0.07196	-0.00398543
						0.072	-0.00398543
						0.07204	-0.00422024
						0.07208	-0.00351582
						0.07212	-0.00351582
						0.07216	-0.00422024
						0.0722	-0.00375062
						0.07224	-0.00351582
						0.07228	-0.00422024
						0.07232	-0.00351582
						0.07236	-0.00422024
						0.0724	-0.00328101
						0.07244	-0.00375062
						0.07248	-0.00398543
						0.07252	-0.00468985
						0.07256	-0.00398543
						0.0726	-0.00351581
						0.07264	-0.00281139
						0.07268	-0.00328101
						0.07272	-0.0030462
						0.07276	-0.00351581
						0.0728	-0.00281139
						0.07284	-0.0030462
						0.07288	-0.00398543
						0.07292	-0.0030462
						0.07296	-0.0030462
						0.073	-0.00257658
						0.07304	-0.00234177
						0.07308	-0.00257658
						0.07312	-0.00351581
						0.07316	-0.0030462
						0.0732	-0.00281139
						0.07324	-0.00257658
						0.07328	-0.0030462
						0.07332	-0.00281139
						0.07336	-0.00351581
						0.0734	-0.00351581
						0.07344	-0.00281139
						0.07348	-0.00281139
						0.07352	-0.00281139
						0.07356	-0.00375062
						0.0736	-0.00351581
						0.07364	-0.003281
						0.07368	-0.003281
						0.07372	-0.00304619
						0.07376	-0.00304619
						0.0738	-0.00257658
						0.07384	-0.003281
						0.07388	-0.00257658
						0.07392	-0.00187215
						0.07396	-0.00281138
						0.074	-0.00234177
						0.07404	-0.00234177
						0.07408	-0.00187215
						0.07412	-0.00234177
						0.07416	-0.00281138
						0.0742	-0.00210696
						0.07424	-0.00210696
						0.07428	-0.00234177
						0.07432	-0.00210696
						0.07436	-0.00210696
						0.0744	-0.00210696
						0.07444	-0.00210696
						0.07448	-0.00187215
						0.07452	-0.00163734
						0.07456	-0.00187215
						0.0746	-0.00210696
						0.07464	-0.00163734
						0.07468	-0.00163734
						0.07472	-0.00140253
						0.07476	-0.00210696
						0.0748	-0.00187215
						0.07484	-0.00210696
						0.07488	-0.00187215
						0.07492	-0.00116772
						0.07496	-0.00187215
						0.075	-0.00234176
						0.07504	-0.00187215
						0.07508	-0.00140253
						0.07512	-0.00163734
						0.07516	-0.00116772
						0.0752	-0.000932915
						0.07524	-0.000698107
						0.07528	-0.000932915
						0.07532	-0.00116772
						0.07536	-0.00140253
						0.0754	-0.000932914
						0.07544	-0.00116772
						0.07548	-0.000698106
						0.07552	-0.00140253
						0.07556	-0.000932913
						0.0756	-0.000932913
						0.07564	-0.000698105
						0.07568	-0.00140253
						0.07572	-0.000932912
						0.07576	-0.000932912
						0.0758	-0.000698104
						0.07584	-0.000463296
						0.07588	-0.000932912
						0.07592	6.32017e-06
						0.07596	-0.000463295
						0.076	-0.000932911
						0.07604	-0.000463295
						0.07608	-0.000698103
						0.07612	-0.000463295
						0.07616	-0.000463295
						0.0762	-0.000228486
						0.07624	-0.000228486
						0.07628	-0.000228486
						0.07632	-0.000463294
						0.07636	0.00024113
						0.0764	-0.000228486
						0.07644	-0.000228485
						0.07648	0.000475939
						0.07652	6.32298e-06
						0.07656	6.32317e-06
						0.0766	0.000241131
						0.07664	0.000710747
						0.07668	0.000945555
						0.07672	6.32392e-06
						0.07676	0.000710748
						0.0768	0.000241132
						0.07684	0.000241132
						0.07688	0.00118036
						0.07692	0.000945557
						0.07696	0.00118036
						0.077	0.000241133
						0.07704	6.32543e-06
						0.07708	0.00118037
						0.07712	0.00071075
						0.07716	0.00071075
						0.0772	0.00071075
						0.07724	-0.000463289
						0.07728	0.000475942
						0.07732	0.000710751
						0.07736	0.000710751
						0.0774	0.000241135
						0.07744	0.000945559
						0.07748	0.000945559
						0.07752	0.000241136
						0.07756	0.0021196
						0.0776	0.000710752
						0.07764	0.00164998
						0.07768	0.00188479
						0.07772	0.00094556
						0.07776	0.00164998
						0.0778	0.00141518
						0.07784	0.00118037
						0.07788	0.00141518
						0.07792	0.00141518
						0.07796	0.00164999
						0.078	0.00118037
						0.07804	0.00118037
						0.07808	0.00118037
						0.07812	0.00141518
						0.07816	0.00188479
						0.0782	0.00164999
						0.07824	0.00188479
						0.07828	0.00118037
						0.07832	0.00164999
						0.07836	0.00164999
						0.0784	0.00118037
						0.07844	0.00141518
						0.07848	0.00164999
						0.07852	0.00164999
						0.07856	0.000945564
						0.0786	0.00141518
						0.07864	0.00141518
						0.07868	0.00118037
						0.07872	0.00118037
						0.07876	0.00141518
						0.0788	0.0018848
						0.07884	0.000710758
						0.07888	0.00118037
						0.07892	0.00164999
						0.07896	0.00141518
						0.079	0.0018848
						0.07904	0.0018848
						0.07908	0.00164999
						0.07912	0.00164999
						0.07916	0.00141518
						0.0792	0.00141518
						0.07924	0.00164999
						0.07928	0.00164999
						0.07932	0.00141518
						0.07936	0.00071076
						0.0794	0.0018848
						0.07944	0.00164999
						0.07948	0.0018848
						0.07952	0.00118038
						0.07956	0.00141518
						0.0796	0.000945569
						0.07964	0.000710761
						0.07968	0.00118038
						0.07972	0.00118038
						0.07976	0.00164999
						0.0798	0.0018848
						0.07984	0.00164999
						0.07988	0.00141519
[truncated: 248,003+ more rows]

## Sheet: Fig02 
Figure_02
		Time(s)	Normalised RMS	Time model (s)	Normalised RMS model			Time(s)	Pressure(Pa)	Time model (s)	Pressure model (Pa)			Time(s)	ATS 2(K)	ATS 2(K)			Time(s)	Temperature(K)			Time(s)	Direction(deg)	Time model (s)	Direction model (deg)			Time(s)	Speed(m/s)	Time model (s)	Speed model (m/s)			Time(s)	Irradiance(W/m²)			Time(s)	Irradiance(W/m²)
	(a)RMS	1	0.301973	0.0873024	0.504089		(b)Pressure	0.03	677.84	0.0873024	677.76		(c)Temperature	0.03	243.01	242.36		(d) Air Temperature	0	235.11		(e)Wind Direction	0.03	203.66	0.0873024	219.678		(f)Wind Speed	0.03	4.54	0.0873024	9.58944		(g)RDS TOP 7	0	294.446		(h)RDS TOP 8	0	0.396973
		1.20242	0.273086	0.187302	0.518164			1.03	677.72	0.187302	677.749			2.03	242.93	243.3			1	235.17			1.03	203.66	0.187302	219.94			1.03	4.88	0.187302	9.65569			1	294.444			1	0.397098
		1.40485	0.233879	0.287302	0.532796			2.03	677.49	0.287302	677.738			4.03	243.43	244.4			2	235.54			2.03	208.66	0.287302	220.202			2.03	2.9	0.287302	9.72315			2	294.149			2	0.397097
		1.60727	0.205122	0.387302	0.548001			3.03	676.96	0.387302	677.726			6.03	244.51	244.74			3	236.01			3.03	253.84	0.387302	220.464			3.03	4.56	0.387302	9.79179			3	294.27			3	0.397192
		1.8097	0.209442	0.487302	0.563791			4.03	676.48	0.487302	677.713			8.03	237.52	237.65			4	237.48			4.03	208.66	0.487302	220.725			4.03	2.78	0.487302	9.86157			4	293.832			4	0.397285
		2.01212	0.241154	0.587302	0.580175			5.03	676.22	0.587302	677.7			10.03	236.84	236.88			5	237.73			5.03	188.72	0.587302	220.986			5.03	8.54	0.587302	9.93245			5	293.882			5	0.397812
		2.21455	0.29392	0.687302	0.597161			6.03	676.17	0.687302	677.687			12.03	238.33	238.51			6	236.85			6.03	188.72	0.687302	221.245			6.03	6.41	0.687302	10.0044			6	293.682			6	0.398161
		2.41697	0.390796	0.787302	0.614751			7.03	676.68	0.787302	677.672			14.03	237.63	237.95			7	233.33			7.03	99.01	0.787302	221.503			7.03	8.99	0.787302	10.0772			7	293.028			7	0.398032
		2.61939	0.553461	0.887302	0.632942			8.03	677.34	0.887302	677.657			16.03	234.9	235.2			8	232.35			8.03	109.05	0.887302	221.76			8.03	10.69	0.887302	10.151			8	292.851			8	0.397475
		2.82182	0.742295	0.987302	0.651728			9.03	677.59	0.987302	677.641			18.03	236.02	235.95			9	231.91			9.03	114.07	0.987302	222.013			9.03	8.1	0.987302	10.2255			9	294.617			9	0.398462
		3.02424	0.897246	1.0873	0.671091			10.03	677.8	1.0873	677.625			20.03	236.57	236.77			10	231.51			10.03	114.07	1.0873	222.265			10.03	7.72	1.0873	10.3006			10	294.814			10	0.398461
		3.22667	0.985954	1.1873	0.691008			11.03	677.75	1.1873	677.607			22.03	237.15	237.29			11	232.69			11.03	129.07	1.1873	222.512			11.03	6.56	1.1873	10.3762			11	294.909			11	0.398593
		3.42909	1	1.2873	0.711444			12.03	677.86	1.2873	677.589			24.03	236.04	236.38			12	231.3			12.03	129.07	1.2873	222.756			12.03	6.71	1.2873	10.4521			12	294.867			12	0.398856
		3.63152	0.958559	1.3873	0.73235			13.03	677.95	1.3873	677.57			26.03	232.35	232.93			13	230.27			13.03	129.07	1.3873	222.996			13.03	6.28	1.3873	10.528			13	294.883			13	0.398872
		3.83394	0.898512	1.4873	0.753665			14.03	677.92	1.4873	677.549			28.03	233.58	234.09			14	230.56			14.03	129.07	1.4873	223.23			14.03	6.43	1.4873	10.6038			14	294.984			14	0.399067
		4.03636	0.835386	1.5873	0.775308			15.03	678.04	1.5873	677.528			30.03	234.91	235.2			15	230.1			15.03	124.07	1.5873	223.458			15.03	6.7	1.5873	10.6791			15	295.021			15	0.399442
		4.23879	0.75039	1.6873	0.79718			16.03	678.01	1.6873	677.506								16	230.01			16.03	134.06	1.6873	223.679			16.03	6.29	1.6873	10.7536			16	295.128			16	0.399421
		4.44121	0.623486	1.7873	0.819158			17.03	678.01	1.7873	677.482								17	231.37			17.03	134.06	1.7873	223.892			17.03	5.05	1.7873	10.827			17	295.162			17	0.399702
		4.64364	0.448677	1.8873	0.841091			18.03	678.05	1.8873	677.458								18	231.29			18.03	134.06	1.8873	224.096			18.03	4.62	1.8873	10.8988			18	295.215			18	0.39963
		4.84606	0.250664	1.9873	0.8628			19.03	678.05	1.9873	677.432								19	231.03			19.03	134.06	1.9873	224.29			19.03	4.55	1.9873	10.9684			19	295.07			19	0.399746
		5.04848	0.0951331	2.0873	0.88407			20.03	678.09	2.0873	677.404								20	232.12			20.03	129.07	2.0873	224.471			20.03	4.09	2.0873	11.0354			20	294.969			20	0.399788
		5.25091	0.04774	2.1873	0.904651			21.03	678.05	2.1873	677.376								21	230.66			21.03	139.04	2.1873	224.64			21.03	3.98	2.1873	11.0991			21	294.879			21	0.399796
		5.45333	0.0459518	2.2873	0.92425			22.03	678.02	2.2873	677.346								22	230.65			22.03	139.04	2.2873	224.794			22.03	4.91	2.2873	11.1587			22	294.83			22	0.399843
		5.65576	0.0515687	2.3873	0.942531			23.03	678.05	2.3873	677.314								23	230.69			23.03	139.04	2.3873	224.931			23.03	4.72	2.3873	11.2135			23	294.836			23	0.400071
		5.85818	0.126756	2.4873	0.959112			24.03	678.04	2.4873	677.281								24	230.72			24.03	148.99	2.4873	225.049			24.03	7.61	2.4873	11.2625			24	294.821			24	0.400058
		6.06061	0.271053	2.5873	0.973564			25.03	678.02	2.5873	677.246								25	230.74			25.03	148.99	2.5873	225.146			25.03	8.79	2.5873	11.3047			25	294.907			25	0.400219
		6.26303	0.428082	2.6873	0.985412			26.03	678.04	2.6873	677.209								26	230.69			26.03	153.96	2.6873	225.218			26.03	6.16	2.6873	11.3389			26	294.941			26	0.400373
		6.46545	0.544416	2.7873	0.99414			27.03	678.04	2.7873	677.171								27	229.81			27.03	153.96	2.7873	225.263			27.03	6.63	2.7873	11.3639			27	294.935			27	0.400497
		6.66788	0.583252	2.8873	0.999195			28.03	678.07	2.8873	677.131								28	230.23			28.03	153.96	2.8873	225.277			28.03	5.92	2.8873	11.3783			28	294.891			28	0.400526
		6.8703	0.538198	2.9873	1			29.03	678.05	2.9873	677.09								29	231.47			29.03	153.96	2.9873	225.256			29.03	6.52	2.9873	11.3806			29	294.882			29	0.400586
		7.07273	0.435872	3.0873	0.995969			30.03	678.01	3.0873	677.046								30	231.01			30.03	153.96	3.0873	225.195			30.03	6.07	3.0873	11.3692			30	295.014			30	0.400852
		7.27515	0.322683	3.1873	0.986532					3.1873	677.001														3.1873	225.089					3.1873	11.3421
		7.47758	0.233234	3.2873	0.971157					3.2873	676.954														3.2873	224.931					3.2873	11.2977
		7.68	0.166309	3.3873	0.949393					3.3873	676.905														3.3873	224.715					3.3873	11.2338
		7.88242	0.112233	3.4873	0.920903					3.4873	676.855														3.4873	224.432					3.4873	11.1486
		8.08485	0.0671294	3.5873	0.885514					3.5873	676.804														3.5873	224.073					3.5873	11.0399
		8.28727	0.0379187	3.6873	0.843265					3.6873	676.751														3.6873	223.625					3.6873	10.9058
		8.4897	0.0305305	3.7873	0.794445					3.7873	676.698														3.7873	223.075					3.7873	10.7444
		8.69212	0.0325426	3.8873	0.739637					3.8873	676.644														3.8873	222.407					3.8873	10.5541
		8.89455	0.0390267	3.9873	0.679731					3.9873	676.589														3.9873	221.602					3.9873	10.3336
		9.09697	0.0507006	4.0873	0.615928					4.0873	676.535														4.0873	220.637					4.0873	10.0821
		9.29939	0.0668077	4.1873	0.549704					4.1873	676.482														4.1873	219.486					4.1873	9.79938
		9.50182	0.0871385	4.2873	0.482748					4.2873	676.43														4.2873	218.116					4.2873	9.4863
		9.70424	0.109069	4.3873	0.416862					4.3873	676.38														4.3873	216.488					4.3873	9.1446
		9.90667	0.126395	4.4873	0.353837					4.4873	676.333														4.4873	214.558					4.4873	8.77743
		10.1091	0.134201	4.5873	0.295309					4.5873	676.289														4.5873	212.271					4.5873	8.38949
		10.3115	0.131113	4.6873	0.242625					4.6873	676.249														4.6873	209.568					4.6873	7.98731
		10.5139	0.119083	4.7873	0.196736					4.7873	676.213														4.7873	206.381					4.7873	7.57945
		10.7164	0.101659	4.8873	0.15813					4.8873	676.183														4.8873	202.641					4.8873	7.17662
		10.9188	0.0813201	4.9873	0.126835					4.9873	676.159														4.9873	198.283					4.9873	6.79166
		11.1212	0.0589777	5.0873	0.102484					5.0873	676.141														5.0873	193.266					5.0873	6.43918
		11.3236	0.038668	5.1873	0.0844327					5.1873	676.13														5.1873	187.586					5.1873	6.13471
		11.5261	0.0266964	5.2873	0.0719027					5.2873	676.126														5.2873	181.308					5.2873	5.89322
		11.7285	0.0228462	5.3873	0.0641282					5.3873	676.129														5.3873	174.577					5.3873	5.72702
		11.9309	0.0235717	5.4873	0.0604665					5.4873	676.139														5.4873	167.617					5.4873	5.64346
		12.1333	0.0267323	5.5873	0.060457					5.5873	676.155														5.5873	160.698					5.5873	5.64324
		12.3358	0.0300247	5.6873	0.0638211					5.6873	676.178														5.6873	154.082					5.6873	5.72015
		12.5382	0.0313418	5.7873	0.070413					5.7873	676.207														5.7873	147.975					5.7873	5.86246
		12.7406	0.0331645	5.8873	0.0801402					5.8873	676.242														5.8873	142.499					5.8873	6.05521
		12.943	0.0426645	5.9873	0.0928796					5.9873	676.281														5.9873	137.699					5.9873	6.2827
		13.1455	0.0600069	6.0873	0.108409					6.0873	676.325														6.0873	133.558					6.0873	6.5303
		13.3479	0.0791429	6.1873	0.126371					6.1873	676.372														6.1873	130.028					6.1873	6.78545
		13.5503	0.0967048	6.2873	0.146266					6.2873	676.421														6.2873	127.041					6.2873	7.03806
		13.7527	0.108809	6.3873	0.167481					6.3873	676.473														6.3873	124.528					6.3873	7.28045
		13.9552	0.110735	6.4873	0.189332					6.4873	676.526														6.4873	122.423					6.4873	7.50711
		14.1576	0.100063	6.5873	0.211122					6.5873	676.58														6.5873	120.667					6.5873	7.71436
		14.36	0.0792334	6.6873	0.232188					6.6873	676.634														6.6873	119.209					6.6873	7.89999
		14.5624	0.0557906	6.7873	0.251947					6.7873	676.688														6.7873	118.005					6.7873	8.06295
		14.7648	0.039773	6.8873	0.269925					6.8873	676.742														6.8873	117.019					6.8873	8.20309
		14.9673	0.0325368	6.9873	0.285768					6.9873	676.794														6.9873	116.218					6.9873	8.32089
		15.1697	0.0247849	7.0873	0.299248					7.0873	676.846														7.0873	115.578					7.0873	8.41733
		15.3721	0.0154607	7.1873	0.310252					7.1873	676.896														7.1873	115.076					7.1873	8.49367
		15.5745	0.00960306	7.2873	0.318771					7.2873	676.945														7.2873	114.694					7.2873	8.55138
		15.777	0.00971822	7.3873	0.324878					7.3873	676.992														7.3873	114.417					7.3873	8.59205
		15.9794	0.0115652	7.4873	0.328708					7.4873	677.038														7.4873	114.23					7.4873	8.61726
		16.1818	0.013127	7.5873	0.330444					7.5873	677.082														7.5873	114.124					7.5873	8.62861
		16.3842	0.0142909	7.6873	0.330295					7.6873	677.124														7.6873	114.088					7.6873	8.62764
		16.5867	0.0169765	7.7873	0.328487					7.7873	677.164														7.7873	114.113					7.7873	8.61581
		16.7891	0.02282	7.8873	0.325245					7.8873	677.203														7.8873	114.193					7.8873	8.59447
		16.9915	0.0293048	7.9873	0.320791					7.9873	677.24														7.9873	114.322					7.9873	8.5649
		17.1939	0.0328378	8.0873	0.315335					8.0873	677.275														8.0873	114.494					8.0873	8.52824
		17.3964	0.0314273	8.1873	0.30907					8.1873	677.308														8.1873	114.704					8.1873	8.48556
		17.5988	0.0255728	8.2873	0.302171					8.2873	677.34														8.2873	114.948					8.2873	8.43781
		17.8012	0.0193553	8.3873	0.294794					8.3873	677.37														8.3873	115.222					8.3873	8.38583
		18.0036	0.0205088	8.4873	0.287076					8.4873	677.399														8.4873	115.523					8.4873	8.3304
		18.2061	0.0271997	8.5873	0.279135					8.5873	677.427														8.5873	115.848					8.5873	8.27218
		18.4085	0.0317276	8.6873	0.271071					8.6873	677.453														8.6873	116.194					8.6873	8.21178
		18.6109	0.0311891	8.7873	0.26297					8.7873	677.478														8.7873	116.56					8.7873	8.14973
		18.8133	0.0263779	8.8873	0.254902					8.8873	677.502														8.8873	116.942					8.8873	8.08649
		19.0158	0.0209988	8.9873	0.246924					8.9873	677.524														8.9873	117.34					8.9873	8.02246
		19.2182	0.0190564	9.0873	0.239082					9.0873	677.546														9.0873	117.75					9.0873	7.95799
		19.4206	0.0191484	9.1873	0.231414					9.1873	677.566														9.1873	118.173					9.1873	7.8934
		19.623	0.0175731	9.2873	0.223946					9.2873	677.585														9.2873	118.605					9.2873	7.82893
		19.8255	0.013927	9.3873	0.2167					9.3873	677.604														9.3873	119.047					9.3873	7.76482
		20.0279	0.00962304	9.4873	0.209692					9.4873	677.622														9.4873	119.496					9.4873	7.70126
		20.2303	0.00647033	9.5873	0.20293					9.5873	677.638														9.5873	119.952					9.5873	7.63841
		20.4327	0.00609938	9.6873	0.19642					9.6873	677.654														9.6873	120.414					9.6873	7.57641
		20.6352	0.00773093	9.7873	0.190166					9.7873	677.669														9.7873	120.881					9.7873	7.51536
		20.8376	0.00918443	9.8873	0.184166					9.8873	677.684														9.8873	121.351					9.8873	7.45537
		21.04	0.00935738	9.9873	0.178419					9.9873	677.698														9.9873	121.825					9.9873	7.39651
		21.2424	0.0081049	10.0873	0.172919					10.0873	677.711														10.0873	122.302					10.0873	7.33884
		21.4448	0.00606507	10.1873	0.167661					10.1873	677.724														10.1873	122.78					10.1873	7.2824
		21.6473	0.0043654	10.2873	0.162638					10.2873	677.736														10.2873	123.26					10.2873	7.22724
		21.8497	0.00387182	10.3873	0.157844					10.3873	677.747														10.3873	123.74					10.3873	7.17337
		22.0521	0.00411183	10.4873	0.153269					10.4873	677.758														10.4873	124.221					10.4873	7.12082
		22.2545	0.00453693	10.5873	0.148906					10.5873	677.769														10.5873	124.702					10.5873	7.06959
		22.457	0.00503952	10.6873	0.144746					10.6873	677.779														10.6873	125.182					10.6873	7.01969
		22.6594	0.00549629	10.7873	0.14078					10.7873	677.788														10.7873	125.661					10.7873	6.97111
		22.8618	0.00569145	10.8873	0.137001					10.8873	677.798														10.8873	126.139					10.8873	6.92385
		23.0642	0.00554741	10.9873	0.133399					10.9873	677.807														10.9873	126.615					10.9873	6.87789
		23.2667	0.00520881	11.0873	0.129967					11.0873	677.815														11.0873	127.089					11.0873	6.83321
		23.4691	0.00520253	11.1873	0.126696					11.1873	677.823														11.1873	127.561					11.1873	6.78981
		23.6715	0.00610005	11.2873	0.123579					11.2873	677.831														11.2873	128.03					11.2873	6.74765
		23.8739	0.00737571	11.3873	0.120608					11.3873	677.838														11.3873	128.497					11.3873	6.70673
		24.0764	0.00808284	11.4873	0.117776					11.4873	677.846														11.4873	128.961					11.4873	6.667
		24.2788	0.00771727	11.5873	0.115075					11.5873	677.853														11.5873	129.422					11.5873	6.62845
		24.4812	0.0064076	11.6873	0.1125					11.6873	677.859														11.6873	129.879					11.6873	6.59105
		24.6836	0.00486273	11.7873	0.110044					11.7873	677.866														11.7873	130.333					11.7873	6.55478
		24.8861	0.00402323	11.8873	0.107701					11.8873	677.872														11.8873	130.784					11.8873	6.5196
		25.0885	0.0039749	11.9873	0.105464					11.9873	677.878														11.9873	131.23					11.9873	6.48549
		25.2909	0.00406157	12.0873	0.10333					12.0873	677.883														12.0873	131.673					12.0873	6.45243
		25.4933	0.00416037	12.1873	0.101292					12.1873	677.889														12.1873	132.113					12.1873	6.42037
		25.6958	0.00439606	12.2873	0.0993456					12.2873	677.894														12.2873	132.548					12.2873	6.38931
		25.8982	0.00480267	12.3873	0.0974861					12.3873	677.899														12.3873	132.979					12.3873	6.3592
		26.1006	0.00528487	12.4873	0.0957091					12.4873	677.904														12.4873	133.406					12.4873	6.33002
		26.303	0.0056802	12.5873	0.0940104					12.5873	677.909														12.5873	133.828					12.5873	6.30174
		26.5055	0.00577843	12.6873	0.092386					12.6873	677.913														12.6873	134.247					12.6873	6.27434
		26.7079	0.00547927	12.7873	0.0908323					12.7873	677.918														12.7873	134.661					12.7873	6.24779
		26.9103	0.00492431	12.8873	0.0893456					12.8873	677.922														12.8873	135.071					12.8873	6.22207
		27.1127	0.00445202	12.9873	0.0879226					12.9873	677.926														12.9873	135.476					12.9873	6.19715
		27.3152	0.00429085	13.0873	0.0865602					13.0873	677.93														13.0873	135.877					13.0873	6.173
		27.5176	0.00430278	13.1873	0.0852554					13.1873	677.934														13.1873	136.274					13.1873	6.1496
		27.72	0.00427753	13.2873	0.0840053					13.2873	677.937														13.2873	136.666					13.2873	6.12693
		27.9224	0.0043024	13.3873	0.0828072					13.3873	677.941														13.3873	137.054					13.3873	6.10497
		28.1248	0.00458602	13.4873	0.0816587					13.4873	677.944														13.4873	137.438					13.4873	6.08369
		28.3273	0.00505091	13.5873	0.0805573					13.5873	677.948														13.5873	137.817					13.5873	6.06307
		28.5297	0.00541063	13.6873	0.0795008					13.6873	677.951														13.6873	138.192					13.6873	6.0431
		28.7321	0.00563844	13.7873	0.078487					13.7873	677.954														13.7873	138.562					13.7873	6.02374
		28.9345	0.0058809	13.8873	0.0775139					13.8873	677.957														13.8873	138.928					13.8873	6.00498
		29.137	0.00612206	13.9873	0.0765797					13.9873	677.96														13.9873	139.29					13.9873	5.9868
		29.3394	0.00609233	14.0873	0.0756824					14.0873	677.963														14.0873	139.647					14.0873	5.96919
		29.5418	0.0055866	14.1873	0.0748203					14.1873	677.966														14.1873	140.001					14.1873	5.95212
		29.7442	0.00472968	14.2873	0.073992					14.2873	677.968														14.2873	140.349					14.2873	5.93557
		29.9467	0.00398243	14.3873	0.0731957					14.3873	677.971														14.3873	140.694					14.3873	5.91954
				14.4873	0.0724301					14.4873	677.974														14.4873	141.034					14.4873	5.904
				14.5873	0.0716938					14.5873	677.976														14.5873	141.371					14.5873	5.88894
				14.6873	0.0709854					14.6873	677.978														14.6873	141.703					14.6873	5.87434
				14.7873	0.0703037					14.7873	677.981														14.7873	142.031					14.7873	5.86018
				14.8873	0.0696476					14.8873	677.983														14.8873	142.355					14.8873	5.84646
				14.9873	0.0690159					14.9873	677.985														14.9873	142.675					14.9873	5.83316
				15.0873	0.0684076					15.0873	677.987														15.0873	142.991					15.0873	5.82026
				15.1873	0.0678216					15.1873	677.989														15.1873	143.303					15.1873	5.80776
				15.2873	0.067257					15.2873	677.991														15.2873	143.611					15.2873	5.79563
				15.3873	0.0667129					15.3873	677.993														15.3873	143.915					15.3873	5.78388
				15.4873	0.0661884					15.4873	677.995														15.4873	144.216					15.4873	5.77248
				15.5873	0.0656828					15.5873	677.997														15.5873	144.512					15.5873	5.76142
				15.6873	0.0651951					15.6873	677.999														15.6873	144.805					15.6873	5.7507
				15.7873	0.0647248					15.7873	678.001														15.7873	145.095					15.7873	5.7403
				15.8873	0.064271					15.8873	678.002														15.8873	145.381					15.8873	5.73021
				15.9873	0.0638331					15.9873	678.004														15.9873	145.663					15.9873	5.72042
				16.0873	0.0634105					16.0873	678.006														16.0873	145.941					16.0873	5.71093
				16.1873	0.0630025					16.1873	678.007														16.1873	146.216					16.1873	5.70172
				16.2873	0.0626086					16.2873	678.009														16.2873	146.488					16.2873	5.69279
				16.3873	0.0622282					16.3873	678.01														16.3873	146.756					16.3873	5.68412
				16.4873	0.0618608					16.4873	678.012														16.4873	147.021					16.4873	5.67571
				16.5873	0.0615059					16.5873	678.013														16.5873	147.283					16.5873	5.66755
				16.6873	0.0611629					16.6873	678.014														16.6873	147.541					16.6873	5.65964
				16.7873	0.0608315					16.7873	678.016														16.7873	147.796					16.7873	5.65196
				16.8873	0.0605112					16.8873	678.017														16.8873	148.048					16.8873	5.6445
				16.9873	0.0602015					16.9873	678.018														16.9873	148.297					16.9873	5.63727
				17.0873	0.0599022					17.0873	678.02														17.0873	148.542					17.0873	5.63024
				17.1873	0.0596127					17.1873	678.021														17.1873	148.785					17.1873	5.62343
				17.2873	0.0593328					17.2873	678.022														17.2873	149.025					17.2873	5.61682
				17.3873	0.059062					17.3873	678.023														17.3873	149.261					17.3873	5.6104
				17.4873	0.0588					17.4873	678.024														17.4873	149.495					17.4873	5.60417
				17.5873	0.0585466					17.5873	678.025														17.5873	149.726					17.5873	5.59812
				17.6873	0.0583014					17.6873	678.026														17.6873	149.954					17.6873	5.59225
				17.7873	0.0580641					17.7873	678.028														17.7873	150.179					17.7873	5.58655
				17.8873	0.0578344					17.8873	678.029														17.8873	150.402					17.8873	5.58102
				17.9873	0.0576121					17.9873	678.03														17.9873	150.622					17.9873	5.57564
				18.0873	0.0573969					18.0873	678.031														18.0873	150.839					18.0873	5.57043
				18.1873	0.0571886					18.1873	678.032														18.1873	151.053					18.1873	5.56537
				18.2873	0.0569869					18.2873	678.032														18.2873	151.265					18.2873	5.56045
				18.3873	0.0567916					18.3873	678.033														18.3873	151.474					18.3873	5.55568
				18.4873	0.0566024					18.4873	678.034														18.4873	151.681					18.4873	5.55105
				18.5873	0.0564192					18.5873	678.035														18.5873	151.885					18.5873	5.54656
				18.6873	0.0562418					18.6873	678.036														18.6873	152.087					18.6873	5.54219
				18.7873	0.0560699					18.7873	678.037														18.7873	152.287					18.7873	5.53795
				18.8873	0.0559034					18.8873	678.038														18.8873	152.484					18.8873	5.53383
				18.9873	0.0557421					18.9873	678.039														18.9873	152.679					18.9873	5.52984
				19.0873	0.0555859					19.0873	678.039														19.0873	152.871					19.0873	5.52596
				19.1873	0.0554345					19.1873	678.04														19.1873	153.061					19.1873	5.52219
				19.2873	0.0552878					19.2873	678.041														19.2873	153.249					19.2873	5.51854
				19.3873	0.0551456					19.3873	678.042														19.3873	153.435					19.3873	5.51499
				19.4873	0.0550079					19.4873	678.042														19.4873	153.619					19.4873	5.51154
				19.5873	0.0548744					19.5873	678.043														19.5873	153.8					19.5873	5.50819
				19.6873	0.0547451					19.6873	678.044														19.6873	153.979					19.6873	5.50494
				19.7873	0.0546197					19.7873	678.044														19.7873	154.157					19.7873	5.50179
				19.8873	0.0544982					19.8873	678.045														19.8873	154.332					19.8873	5.49873
				19.9873	0.0543805					19.9873	678.046														19.9873	154.505					19.9873	5.49575
				20.0873	0.0542664					20.0873	678.046														20.0873	154.677					20.0873	5.49287
				20.1873	0.0541558					20.1873	678.047														20.1873	154.846					20.1873	5.49007
				20.2873	0.0540486					20.2873	678.048														20.2873	155.013					20.2873	5.48735
				20.3873	0.0539447					20.3873	678.048														20.3873	155.179					20.3873	5.48471
				20.4873	0.053844					20.4873	678.049														20.4873	155.342					20.4873	5.48215
				20.5873	0.0537464					20.5873	678.05														20.5873	155.504					20.5873	5.47966
				20.6873	0.0536518					20.6873	678.05														20.6873	155.664					20.6873	5.47725
				20.7873	0.0535602					20.7873	678.051														20.7873	155.822					20.7873	5.47491
				20.8873	0.0534714					20.8873	678.051														20.8873	155.979					20.8873	5.47264
				20.9873	0.0533853					20.9873	678.052														20.9873	156.133					20.9873	5.47044
				21.0873	0.0533019					21.0873	678.052														21.0873	156.286					21.0873	5.4683
				21.1873	0.053221					21.1873	678.053														21.1873	156.438					21.1873	5.46622
				21.2873	0.0531427					21.2873	678.053														21.2873	156.587					21.2873	5.46421
				21.3873	0.0530668					21.3873	678.054														21.3873	156.735					21.3873	5.46226
				21.4873	0.0529933					21.4873	678.054														21.4873	156.882					21.4873	5.46037
				21.5873	0.0529221					21.5873	678.055														21.5873	157.027					21.5873	5.45853
				21.6873	0.0528531					21.6873	678.055														21.6873	157.17					21.6873	5.45675
				21.7873	0.0527862					21.7873	678.056														21.7873	157.312					21.7873	5.45503
				21.8873	0.0527215					21.8873	678.056														21.8873	157.452					21.8873	5.45335
				21.9873	0.0526588					21.9873	678.057														21.9873	157.591					21.9873	5.45173
				22.0873	0.0525981					22.0873	678.057														22.0873	157.728					22.0873	5.45016
				22.1873	0.0525393					22.1873	678.058														22.1873	157.864					22.1873	5.44864
				22.2873	0.0524824					22.2873	678.058														22.2873	157.998					22.2873	5.44716
				22.3873	0.0524273					22.3873	678.059														22.3873	158.131					22.3873	5.44573
				22.4873	0.052374					22.4873	678.059														22.4873	158.262					22.4873	5.44434
				22.5873	0.0523224					22.5873	678.059														22.5873	158.393					22.5873	5.443
				22.6873	0.0522725					22.6873	678.06														22.6873	158.521					22.6873	5.4417
				22.7873	0.0522242					22.7873	678.06														22.7873	158.649					22.7873	5.44045
				22.8873	0.0521775					22.8873	678.061														22.8873	158.775					22.8873	5.43923
				22.9873	0.0521323					22.9873	678.061														22.9873	158.9					22.9873	5.43805
				23.0873	0.0520886					23.0873	678.061														23.0873	159.024					23.0873	5.43691
				23.1873	0.0520464					23.1873	678.062														23.1873	159.146					23.1873	5.43581
				23.2873	0.0520055					23.2873	678.062														23.2873	159.267					23.2873	5.43474
				23.3873	0.0519661					23.3873	678.062														23.3873	159.387					23.3873	5.43371
				23.4873	0.051928					23.4873	678.063														23.4873	159.506					23.4873	5.43271
				23.5873	0.0518912					23.5873	678.063														23.5873	159.623					23.5873	5.43175
				23.6873	0.0518556					23.6873	678.063														23.6873	159.74					23.6873	5.43082
				23.7873	0.0518213					23.7873	678.064														23.7873	159.855					23.7873	5.42992
				23.8873	0.0517882					23.8873	678.064														23.8873	159.969					23.8873	5.42906
				23.9873	0.0517563					23.9873	678.064														23.9873	160.082					23.9873	5.42822
				24.0873	0.0517255					24.0873	678.065														24.0873	160.193					24.0873	5.42741
				24.1873	0.0516958					24.1873	678.065														24.1873	160.304					24.1873	5.42663
				24.2873	0.0516672					24.2873	678.065														24.2873	160.414					24.2873	5.42588
				24.3873	0.0516396					24.3873	678.066														24.3873	160.522					24.3873	5.42516
				24.4873	0.0516131					24.4873	678.066														24.4873	160.63					24.4873	5.42446
				24.5873	0.0515875					24.5873	678.066														24.5873	160.736					24.5873	5.42379
				24.6873	0.051563					24.6873	678.067														24.6873	160.842					24.6873	5.42314
				24.7873	0.0515393					24.7873	678.067														24.7873	160.946					24.7873	5.42252
				24.8873	0.0515166					24.8873	678.067														24.8873	161.049					24.8873	5.42192
				24.9873	0.0514948					24.9873	678.067														24.9873	161.152					24.9873	5.42135
				25.0873	0.0514739					25.0873	678.068														25.0873	161.253					25.0873	5.4208
				25.1873	0.0514538					25.1873	678.068														25.1873	161.354					25.1873	5.42027
				25.2873	0.0514345					25.2873	678.068														25.2873	161.453					25.2873	5.41976
				25.3873	0.0514161					25.3873	678.069														25.3873	161.552					25.3873	5.41928
				25.4873	0.0513984					25.4873	678.069														25.4873	161.65					25.4873	5.41881
				25.5873	0.0513815					25.5873	678.069														25.5873	161.747					25.5873	5.41836
				25.6873	0.0513653					25.6873	678.069														25.6873	161.843					25.6873	5.41794
				25.7873	0.0513499					25.7873	678.07														25.7873	161.938					25.7873	5.41753
				25.8873	0.0513352					25.8873	678.07														25.8873	162.032					25.8873	5.41714
				25.9873	0.0513212					25.9873	678.07														25.9873	162.125					25.9873	5.41677
				26.0873	0.0513078					26.0873	678.07														26.0873	162.217					26.0873	5.41642
				26.1873	0.0512951					26.1873	678.071														26.1873	162.309					26.1873	5.41609
				26.2873	0.0512831					26.2873	678.071														26.2873	162.4					26.2873	5.41577
				26.3873	0.0512716					26.3873	678.071														26.3873	162.49					26.3873	5.41547
				26.4873	0.0512608					26.4873	678.071														26.4873	162.579					26.4873	5.41518
				26.5873	0.0512506					26.5873	678.071														26.5873	162.667					26.5873	5.41491
				26.6873	0.051241					26.6873	678.072														26.6873	162.755					26.6873	5.41466
				26.7873	0.0512319					26.7873	678.072														26.7873	162.842					26.7873	5.41442
				26.8873	0.0512234					26.8873	678.072														26.8873	162.928					26.8873	5.41419
				26.9873	0.0512154					26.9873	678.072														26.9873	163.013					26.9873	5.41398
				27.0873	0.0512079					27.0873	678.073														27.0873	163.097					27.0873	5.41378
				27.1873	0.0512009					27.1873	678.073														27.1873	163.181					27.1873	5.4136
				27.2873	0.0511945					27.2873	678.073														27.2873	163.264					27.2873	5.41343
				27.3873	0.0511885					27.3873	678.073														27.3873	163.347					27.3873	5.41327
				27.4873	0.051183					27.4873	678.073														27.4873	163.428					27.4873	5.41312
				27.5873	0.051178					27.5873	678.074														27.5873	163.509					27.5873	5.41299
				27.6873	0.0511734					27.6873	678.074														27.6873	163.589					27.6873	5.41287
				27.7873	0.0511692					27.7873	678.074														27.7873	163.669					27.7873	5.41276
				27.8873	0.0511655					27.8873	678.074														27.8873	163.748					27.8873	5.41266
				27.9873	0.0511622					27.9873	678.074														27.9873	163.826					27.9873	5.41257
				28.0873	0.0511593					28.0873	678.074														28.0873	163.903					28.0873	5.4125
				28.1873	0.0511568					28.1873	678.075														28.1873	163.98					28.1873	5.41243
				28.2873	0.0511547					28.2873	678.075														28.2873	164.056					28.2873	5.41238
				28.3873	0.051153					28.3873	678.075														28.3873	164.132					28.3873	5.41233
				28.4873	0.0511516					28.4873	678.075														28.4873	164.207					28.4873	5.41229
				28.5873	0.0511506					28.5873	678.075														28.5873	164.281					28.5873	5.41227
				28.6873	0.05115					28.6873	678.075														28.6873	164.355					28.6873	5.41225
				28.7873	0.0511497					28.7873	678.076														28.7873	164.428					28.7873	5.41224
				28.8873	0.0511497					28.8873	678.076														28.8873	164.501					28.8873	5.41224
				28.9873	0.0511501					28.9873	678.076														28.9873	164.573					28.9873	5.41225
				29.0873	0.0511507					29.0873	678.076														29.0873	164.644					29.0873	5.41227
				29.1873	0.0511517					29.1873	678.076														29.1873	164.715					29.1873	5.4123
				29.2873	0.051153					29.2873	678.076														29.2873	164.785					29.2873	5.41233
				29.3873	0.0511546					29.3873	678.077														29.3873	164.854					29.3873	5.41237
				29.4873	0.0511565					29.4873	678.077														29.4873	164.923					29.4873	5.41242
				29.5873	0.0511586					29.5873	678.077														29.5873	164.992					29.5873	5.41248
				29.6873	0.051161					29.6873	678.077														29.6873	165.06					29.6873	5.41254
				29.7873	0.0511637					29.7873	678.077														29.7873	165.127					29.7873	5.41262
				29.8873	0.0511667					29.8873	678.077														29.8873	165.194					29.8873	5.41269
				29.9873	0.0511699					29.9873	678.078														29.9873	165.26					29.9873	5.41278

## Sheet: Fig03
Figure_03
	No graphical data, images only

## Sheet: Fig04
Figure_04
	No graphical data, images only

## Sheet: Fig05
Figure_05
		Time(s)	Pressure(Pa)							Time(s)	Nb of impact	Cumulative nb of impacts			Time(s)	Amplitude(Pa)
	(a)Pressure	0.03	677.84		(b)Spectrogram	The spectrogram is computed from the microphone sound amplitude (b) with a Hanning window of 0.2s and an overlapp of 90%			(c)Impact Count	0.0506494	1	1		(d)Sound Amplitude	4.6	0.00261044
		1.03	677.72							0.151948	0	1			4.60004	0.00214083
		2.03	677.49							0.253247	0	1			4.60008	0.00308006
		3.03	676.96							0.354545	0	1			4.60012	0.00284525
		4.03	676.48							0.455844	0	1			4.60016	0.00237564
		5.03	676.22							0.557143	0	1			4.6002	0.00284525
		6.03	676.17							0.658442	0	1			4.60024	0.00237564
		7.03	676.68							0.75974	0	1			4.60028	0.00284525
		8.03	677.34							0.861039	0	1			4.60032	0.00214083
		9.03	677.59							0.962338	0	1			4.60036	0.00261045
		10.03	677.8							1.06364	0	1			4.6004	0.00308006
		11.03	677.75							1.16494	0	1			4.60044	0.00214083
		12.03	677.86							1.26623	0	1			4.60048	0.00284525
		13.03	677.95							1.36753	0	1			4.60052	0.00143641
		14.03	677.92							1.46883	0	1			4.60056	0.00214083
		15.03	678.04							1.57013	0	1			4.6006	0.00284526
										1.67143	0	1			4.60064	0.00214083
										1.77273	0	1			4.60068	0.00308006
										1.87403	0	1			4.60072	0.00261045
										1.97532	0	1			4.60076	0.00261045
										2.07662	0	1			4.6008	0.00167122
										2.17792	0	1			4.60084	0.00190602
										2.27922	0	1			4.60088	0.00167122
										2.38052	0	1			4.60092	0.00237564
										2.48182	0	1			4.60096	0.00237564
										2.58312	0	1			4.601	0.00214083
										2.68442	0	1			4.60104	0.00308007
										2.78571	0	1			4.60108	0.00261045
										2.88701	6	7			4.60112	0.00284526
										2.98831	22	29			4.60116	0.00237564
										3.08961	0	29			4.6012	0.00237564
										3.19091	20	49			4.60124	0.00237564
										3.29221	0	49			4.60128	0.00261045
										3.39351	4	53			4.60132	0.00190603
										3.49481	1	54			4.60136	0.00237564
										3.5961	0	54			4.6014	0.00308007
										3.6974	1	55			4.60144	0.00284526
										3.7987	0	55			4.60148	0.00190603
										3.9	0	55			4.60152	0.00237564
										4.0013	2	57			4.60156	0.00214084
										4.1026	12	69			4.6016	0.00308007
										4.2039	13	82			4.60164	0.00237564
										4.30519	24	106			4.60168	0.00284526
										4.40649	31	137			4.60172	0.00190603
										4.50779	20	157			4.60176	0.00214084
										4.60909	37	194			4.6018	0.00261045
										4.71039	1	195			4.60184	0.00190603
										4.81169	2	197			4.60188	0.00237565
										4.91299	2	199			4.60192	0.00237565
										5.01429	0	199			4.60196	0.00284526
										5.11558	0	199			4.602	0.00214084
										5.21688	1	200			4.60204	0.00284526
										5.31818	0	200			4.60208	0.00190603
										5.41948	0	200			4.60212	0.00237565
										5.52078	0	200			4.60216	0.00190603
										5.62208	0	200			4.6022	0.00237565
										5.72338	0	200			4.60224	0.00261046
										5.82468	0	200			4.60228	0.00308007
										5.92597	0	200			4.60232	0.00237565
										6.02727	0	200			4.60236	0.00261046
										6.12857	0	200			4.6024	0.00190603
										6.22987	0	200			4.60244	0.00167122
										6.33117	0	200			4.60248	0.00214084
										6.43247	0	200			4.60252	0.00190603
										6.53377	1	201			4.60256	0.00237565
										6.63506	28	229			4.6026	0.00237565
										6.73636	17	246			4.60264	0.00261046
										6.83766	4	250			4.60268	0.00261046
										6.93896	7	257			4.60272	0.00214084
										7.04026	14	271			4.60276	0.00190603
										7.14156	22	293			4.6028	0.00190603
										7.24286	3	296			4.60284	0.00237565
										7.34416	3	299			4.60288	0.00237565
										7.44545	2	301			4.60292	0.00237565
										7.54675	0	301			4.60296	0.00261046
										7.64805	0	301			4.603	0.00214084
										7.74935	0	301			4.60304	0.00237565
										7.85065	0	301			4.60308	0.00214084
										7.95195	0	301			4.60312	0.00190604
										8.05325	0	301			4.60316	0.00261046
										8.15455	0	301			4.6032	0.00190604
										8.25584	0	301			4.60324	0.00237565
										8.35714	0	301			4.60328	0.00284527
										8.45844	0	301			4.60332	0.00214084
										8.55974	0	301			4.60336	0.00237565
										8.66104	0	301			4.6034	0.00261046
										8.76234	0	301			4.60344	0.000966805
										8.86364	0	301			4.60348	0.00214084
										8.96494	0	301			4.60352	0.00261046
										9.06623	0	301			4.60356	0.00261046
										9.16753	0	301			4.6036	0.00167123
										9.26883	0	301			4.60364	0.00261046
										9.37013	0	301			4.60368	0.00284527
										9.47143	0	301			4.60372	0.00167123
										9.57273	0	301			4.60376	0.00237565
										9.67403	0	301			4.6038	0.00284527
										9.77532	0	301			4.60384	0.00214085
										9.87662	0	301			4.60388	0.00214085
										9.97792	0	301			4.60392	0.00190604
										10.0792	0	301			4.60396	0.00284527
										10.1805	0	301			4.604	0.00190604
										10.2818	0	301			4.60404	0.00308008
										10.3831	0	301			4.60408	0.00237566
										10.4844	0	301			4.60412	0.00284527
										10.5857	0	301			4.60416	0.00237566
										10.687	0	301			4.6042	0.00284527
										10.7883	0	301			4.60424	0.00237566
										10.8896	0	301			4.60428	0.00331489
										10.9909	0	301			4.60432	0.00284527
										11.0922	0	301			4.60436	0.00284527
										11.1935	0	301			4.6044	0.00308008
										11.2948	0	301			4.60444	0.00237566
										11.3961	0	301			4.60448	0.00308008
										11.4974	0	301			4.60452	0.00284527
										11.5987	0	301			4.60456	0.00331489
										11.7	0	301			4.6046	0.00284527
										11.8013	0	301			4.60464	0.00214085
										11.9026	0	301			4.60468	0.00308008
										12.0039	0	301			4.60472	0.00261047
										12.1052	0	301			4.60476	0.00167124
										12.2065	0	301			4.6048	0.00284527
										12.3078	0	301			4.60484	0.00331489
										12.4091	0	301			4.60488	0.00308008
										12.5104	0	301			4.60492	0.00261047
										12.6117	0	301			4.60496	0.00284528
										12.713	0	301			4.605	0.00378451
										12.8143	0	301			4.60504	0.00519336
										12.9156	0	301			4.60508	0.00988951
										13.0169	0	301			4.60512	0.0244476
										13.1182	0	301			4.60516	0.0204559
										13.2195	0	301			4.6052	0.00965471
										13.3208	0	301			4.60524	0.00965471
										13.4221	0	301			4.60528	0.00895028
										13.5234	0	301			4.60532	0.00566297
										13.6247	0	301			4.60536	0.341438
										13.726	0	301			4.6054	0.0754009
										13.8273	0	301			4.60544	0.218634
										13.9286	0	301			4.60548	-0.0452903
										14.0299	0	301			4.60552	-0.00419896
										14.1312	0	301			4.60556	0.0305526
										14.2325	0	301			4.6056	-0.0830944
										14.3338	0	301			4.60564	-0.0105388
										14.4351	0	301			4.60568	-0.0206355
										14.5364	0	301			4.60572	-0.0464644
										14.6377	0	301			4.60576	-0.0239228
										14.739	0	301			4.6058	0.13152
										14.8403	0	301			4.60584	0.0876109
										14.9416	0	301			4.60588	-0.0462296
										15.0429	0	301			4.60592	-0.0502213
															4.60596	-0.00349453
															4.606	-0.0375417
															4.60604	-0.0363676
															4.60608	-0.0171134
															4.60612	-0.0234532
															4.60616	-0.0246272
															4.6062	-0.0218096
															4.60624	-0.022514
															4.60628	-0.0220444
															4.60632	-0.0246272
															4.60636	-0.0222792
															4.6064	-0.0194615
															4.60644	-0.017583
															4.60648	-0.0168786
															4.60652	-0.0168786
															4.60656	-0.0168786
															4.6066	-0.016409
															4.60664	-0.0171134
															4.60668	-0.016409
															4.60672	-0.0147653
															4.60676	-0.0135913
															4.6068	-0.0124172
															4.60684	-0.0124172
															4.60688	-0.0131217
															4.60692	-0.0128868
															4.60696	-0.0121824
															4.607	-0.0121824
															4.60704	-0.0112432
															4.60708	-0.0100692
															4.60712	-0.00983434
															4.60716	-0.00936473
															4.6072	-0.0105388
															4.60724	-0.00983434
															4.60728	-0.0100691
															4.60732	-0.00889511
															4.60736	-0.00819069
															4.6074	-0.00678184
															4.60744	-0.00678184
															4.60748	-0.00725145
															4.60752	-0.00654703
															4.60756	-0.00772107
															4.6076	-0.00795588
															4.60764	-0.00654703
															4.60768	-0.00537299
															4.60772	-0.00537299
															4.60776	-0.00443376
															4.6078	-0.00513818
															4.60784	-0.00490337
															4.60788	-0.00537299
															4.60792	-0.00537299
															4.60796	-0.00490337
															4.608	-0.00372933
															4.60804	-0.0027901
															4.60808	-0.00302491
															4.60812	-0.00325972
															4.60816	-0.00372933
															4.6082	-0.00372933
															4.60824	-0.00396414
															4.60828	-0.00349452
															4.60832	-0.0027901
															4.60836	-0.00185087
															4.6084	-0.00255529
															4.60844	-0.00232048
															4.60848	-0.00255529
															4.60852	-0.00208567
															4.60856	-0.00232048
															4.6086	-0.00138125
															4.60864	-0.00138125
															4.60868	-0.00138125
															4.60872	-0.00138125
															4.60876	-0.000911633
															4.6088	-0.00138125
															4.60884	-0.00114644
															4.60888	-0.00161606
															4.60892	-0.00138125
															4.60896	-0.000442016
															4.609	-0.000911632
															4.60904	2.75997e-05
															4.60908	-0.000207208
															4.60912	-0.000911632
															4.60916	-0.000442016
															4.6092	-0.000442015
															4.60924	-0.000676823
															4.60928	-0.000207207
															4.60932	0.000732025
															4.60936	0.000966833
															4.6094	0.000497217
															4.60944	-0.000207206
															4.60948	-0.000442014
															4.60952	0.000732026
															4.60956	0.000497218
															4.6096	0.00120164
															4.60964	0.00143645
															4.60968	0.000732027
															4.60972	0.000262411
															4.60976	0.000732027
															4.6098	0.00120164
															4.60984	0.00190607
															4.60988	0.00214088
															4.60992	0.00143645
															4.60996	0.00167126
															4.61	0.000966836
															4.61004	0.00120164
															4.61008	0.00190607
															4.61012	0.00167126
															4.61016	0.00167126
															4.6102	0.00214088
															4.61024	0.00143645
															4.61028	0.00190607
															4.61032	0.00143645
															4.61036	0.00120165
															4.6104	0.00120165
															4.61044	0.00167126
															4.61048	0.00214088
															4.61052	0.00214088
															4.61056	0.00237569
															4.6106	0.00214088
															4.61064	0.00143645
															4.61068	0.00143646
															4.61072	0.00237569
															4.61076	0.00237569
															4.6108	0.00214088
															4.61084	0.00331492
															4.61088	0.00167126
															4.61092	0.0028453
															4.61096	0.00143646
															4.611	0.00120165
															4.61104	0.00237569
															4.61108	0.00214088
															4.61112	0.00190607
															4.61116	0.00167127
															4.6112	0.00120165
															4.61124	0.00190607
															4.61128	0.00167127
															4.61132	0.00190607
															4.61136	0.00237569
															4.6114	0.00237569
															4.61144	0.00237569
															4.61148	0.00167127
															4.61152	0.00214088
															4.61156	0.00237569
															4.6116	0.00237569
															4.61164	0.00167127
															4.61168	0.00190608
															4.61172	0.00237569
															4.61176	0.00214088
															4.6118	0.00190608
															4.61184	0.00167127
															4.61188	0.00167127
															4.61192	0.00214088
															4.61196	0.00167127
															4.612	0.00214088
															4.61204	0.00214089
															4.61208	0.00214089
															4.61212	0.00143646
															4.61216	0.00167127
															4.6122	0.00167127
															4.61224	0.00214089
															4.61228	0.00143646
															4.61232	0.00167127
															4.61236	0.00167127
															4.6124	0.00190608
															4.61244	0.000732039
															4.61248	0.000966848
															4.61252	0.00143646
															4.61256	0.00167127
															4.6126	0.00143646
															4.61264	0.00190608
															4.61268	0.00214089
															4.61272	0.00143646
															4.61276	0.000966849
															4.6128	0.00143646
															4.61284	0.00167127
															4.61288	0.00143647
															4.61292	0.00167127
															4.61296	0.00143647
															4.613	0.00167127
															4.61304	0.00167127
															4.61308	0.00167127
															4.61312	0.000732043
															4.61316	0.00120166
															4.6132	0.00190608
															4.61324	0.00143647
															4.61328	0.00190608
															4.61332	0.00120166
															4.61336	0.00120166
															4.6134	0.00120166
															4.61344	0.000732044
															4.61348	0.000966852
															4.61352	0.00190608
															4.61356	0.00190608
															4.6136	0.00120166
															4.61364	0.00167128
															4.61368	0.00190608
															4.61372	0.00143647
															4.61376	0.000497238
															4.6138	0.000966854
															4.61384	0.00190609
															4.61388	-0.000441993
															4.61392	0.00214089
															4.61396	0.00190609
															4.614	0.00214089
															4.61404	0.00190609
															4.61408	0.00167128
															4.61412	0.00143647
															4.61416	0.00190609
															4.6142	0.00190609
															4.61424	0.00167128
															4.61428	0.00190609
															4.61432	0.00120166
															4.61436	0.00190609
															4.6144	0.00190609
															4.61444	0.00143647
															4.61448	0.00120166
															4.61452	0.00167128
															4.61456	0.00143647
															4.6146	0.00143647

## Sheet: SuppFig01
Supplementary_Figure_01
	Time (s)	Pressure (Pa)	Temperature (C*10)	Sound Level (AU)
		(not shown)	(not shown)
	39451.3	89804	355	299
	39451.8	89804
	39452.3	89815
	39452.8	89806	355	137
	39453.3	89810
	39453.8	89812
	39454.3	89807	355	95
	39454.8	89809
	39455.3	89808
	39455.8	89809	355	166
	39456.3	89812
	39456.8	89804
	39457.3	89806	355	118
	39457.8	89808
	39458.3	89810
	39458.8	89808	355	109
	39459.3	89808
	39459.8	89808
	39460.3	89808	355	451
	39460.8	89810
	39461.3	89810
	39461.8	89809	355	114
	39462.3	89804
	39462.9	89806
	39463.3	89803	355	204
	39463.9	89812
	39464.4	89815
	39464.9	89819	355	337
	39465.4	89813
	39465.9	89807
	39466.4	89799	355	133
	39466.9	89803
	39467.4	89810
	39467.9	89806	355	384
	39468.4	89809
	39468.9	89807
	39469.4	89801	355	223
	39469.9	89800
	39470.4	89800
	39470.9	89810	355	413
	39471.4	89802
	39471.9	89798
	39472.4	89807	355	470
	39472.9	89800
	39473.4	89803
	39473.9	89803	355	688
	39474.4	89806
	39474.9	89805
	39475.4	89809	355	470
	39475.9	89806
	39476.4	89812
	39476.9	89804	355	242
	39477.4	89800
	39477.9	89803
	39478.4	89821	355	332
	39478.9	89810
	39479.4	89805
	39479.9	89805	355	237
	39480.4	89810
	39480.9	89802
	39481.4	89815	355	166
	39481.9	89805
	39482.4	89808
	39482.9	89805	355	104
	39483.4	89803
	39483.9	89810
	39484.4	89799	355	190
	39484.9	89802
	39485.4	89808
	39485.9	89812	355	142
	39486.4	89811
	39486.9	89807
	39487.4	89809	355	123
	39487.9	89813
	39488.4	89812
	39488.9	89814	355	61
	39489.4	89816
	39489.9	89812
	39490.4	89812	355	80
	39490.9	89808
	39491.4	89814
	39491.9	89815	355	71
	39492.4	89808
	39492.9	89807
	39493.4	89803	355	190
	39493.9	89808
	39494.4	89815
	39494.9	89813	355	104
	39495.4	89806
	39495.9	89810
	39496.4	89804	355	95
	39496.9	89814
	39497.4	89812
	39497.9	89803	355	185
	39498.4	89805
	39498.9	89805
	39499.4	89805	355	137
	39499.9	89809
	39500.4	89807
	39500.9	89804	355	118
	39501.4	89808
	39501.9	89807
	39502.4	89807	355	137
	39502.9	89806
	39503.4	89812
	39503.9	89809	355	313
	39504.4	89810
	39504.9	89809
	39505.4	89805	355	280
	39505.9	89809
	39506.4	89806
	39506.9	89803	355	204
	39507.4	89802
	39507.9	89814
	39508.4	89809	355	365
	39508.9	89805
	39509.4	89807
	39509.9	89807	355	142
	39510.4	89806
	39510.9	89802
	39511.4	89800	355	228
	39511.9	89805
	39512.4	89798
	39512.9	89807	355	375
	39513.4	89805
	39513.9	89809
	39514.4	89812	355	342
	39514.9	89811
	39515.4	89809
	39515.9	89813	355	142
	39516.4	89807
	39516.9	89799
	39517.4	89802	355	323
	39517.9	89807
	39518.4	89809
	39518.9	89807	355	365
	39519.4	89808
	39519.9	89809
	39520.4	89802	355	270
	39520.9	89804
	39521.4	89807
	39521.9	89808	356	228
	39522.4	89804
	39522.9	89806
	39523.4	89807	356	584
	39523.9	89811
	39524.4	89810
	39524.9	89812	356	247
	39525.4	89820
	39525.9	89809
	39526.4	89812	356	294
	39526.9	89811
	39527.4	89820
	39527.9	89809	356	237
	39528.4	89816
	39528.9	89811
	39529.4	89809	356	123
	39529.9	89815
	39530.4	89813
	39530.9	89805	356	80
	39531.4	89805
	39531.9	89820
	39532.4	89811	356	261
	39532.9	89816
	39533.4	89813
	39533.9	89809	356	171
	39534.4	89808
	39534.9	89813
	39535.4	89820	356	95
	39535.9	89824
	39536.4	89816
	39536.9	89813	356	185
	39537.4	89812
	39537.9	89813
	39538.4	89809	356	128
	39538.9	89806
	39539.4	89812
	39539.9	89820	356	95
	39540.4	89809
	39540.9	89811
	39541.4	89807	356	85
	39541.9	89808
	39542.4	89804
	39542.9	89816	356	71
	39543.4	89807
	39543.9	89813
	39544.5	89812	356	76
	39544.9	89809
	39545.5	89806
	39545.9	89801	356	152
	39546.5	89807
	39546.9	89802
	39547.5	89809	356	123
	39547.9	89809
	39548.5	89804
	39548.9	89809	356	85
	39549.5	89804
	39549.9	89801
	39550.5	89803	356	408
	39550.9	89804
	39551.5	89812
	39551.9	89806	356	237
	39552.5	89805
	39553	89806
	39553.5	89811	356	256
	39554	89809
	39554.5	89797
	39555	89809	356	118
	39555.5	89807
	39556	89797
	39556.5	89807	356	147
	39557	89807
	39557.5	89805
	39558	89798	356	99
	39558.5	89800
	39559	89805
	39559.5	89797	356	142
	39560	89800
	39560.5	89806
	39561	89779	356	147
	39561.5	89784
	39562	89791
	39562.5	89794	356	85
	39563	89788
	39563.5	89776
	39564	89769	356	346
	39564.5	89765
	39565	89746
	39565.5	89735	356	1182
	39566	89695
	39566.5	89763
	39567	89772	356	631
	39567.5	89774
	39568	89778
	39568.5	89794	356	760
	39569	89789
	39569.5	89804
	39570	89795	356	1068
	39570.5	89798
	39571	89802
	39571.5	89803	356	479
	39572	89797
	39572.5	89808
	39573	89802	356	465
	39573.5	89806
	39574	89805
	39574.5	89807	356	389
	39575	89802
	39575.5	89806
	39576	89810	356	228
	39576.5	89813
	39577	89805
	39577.5	89821	356	180
	39578	89821
	39578.5	89814
	39579	89811	356	166
	39579.5	89806
	39580	89815
	39580.5	89820	356	418
	39581	89820
	39581.5	89820
	39582	89816	356	114
	39582.5	89822
	39583	89822
	39583.5	89820	356	95
	39584	89813
	39584.5	89811
	39585	89819	357	118
	39585.5	89803
	39586	89811
	39586.5	89815	356	137
	39587	89801
	39587.5	89811
	39588	89806	356	304
	39588.5	89797
	39589	89802
	39589.5	89801	357	289
	39590	89811
	39590.5	89806
	39591	89808	356	451
	39591.5	89808
	39592	89800
	39592.5	89806	356	66
	39593	89806
	39593.5	89810
	39594	89803	357	57
	39594.5	89809
	39595	89800
	39595.5	89804	357	52
	39596	89812
	39596.5	89807
	39597	89810	357	90
	39597.5	89808
	39598	89809
	39598.5	89808	357	237
	39599	89804
	39599.5	89805
	39600	89806	357	90
	39600.5	89805
	39601	89800
	39601.5	89810	357	199
	39602	89805
	39602.5	89806
	39603	89810	357	109
	39603.5	89806
	39604	89819
	39604.5	89811	357	128
	39605	89806
	39605.5	89814
	39606	89807	357	47
	39606.5	89811
	39607	89809
	39607.5	89800	357	76
	39608	89805
	39608.5	89811
	39609	89803	357	109
	39609.5	89808
	39610	89811
	39610.5	89809	357	209
	39611	89808
	39611.5	89805
	39612	89804	357	137
	39612.5	89811
	39613	89813
	39613.5	89826	357	118
	39614	89819
	39614.5	89811
	39615	89823	357	223
	39615.5	89816
	39616	89821
	39616.5	89809	357	242
	39617	89820
	39617.5	89805
	39618	89808	357	152
	39618.5	89801
	39619	89811
	39619.5	89814	357	327
	39620	89805
	39620.5	89806
	39621	89801	357	513
	39621.5	89814
	39622	89809
	39622.5	89811	357	152
	39623	89814
	39623.5	89810
	39624	89810	357	104
	39624.5	89821
	39625	89800
	39625.5	89810	357	114
	39626	89810
	39626.5	89801
	39627	89793	357	47
	39627.5	89797
	39628	89795
	39628.5	89800	357	95
	39629	89801
	39629.5	89800
	39630	89799	357	104
	39630.5	89806
	39631	89799
	39631.5	89804	357	313
	39632	89801
	39632.5	89805
	39633	89807	357	118
	39633.5	89807
	39634	89800
	39634.5	89804	357	95
	39635	89797
	39635.5	89799
	39636	89808	357	147
	39636.5	89801
	39637	89802
	39637.6	89800	357	247
	39638	89804
	39638.6	89798
	39639	89799	357	218
	39639.6	89801
	39640.1	89811
	39640.6	89811	357	351
	39641.1	89803
	39641.6	89802
	39642.1	89815	357	85
	39642.6	89811
	39643.1	89810
	39643.6	89805	357	156
	39644.1	89803
	39644.6	89802
	39645.1	89805	357	133
	39645.6	89808
	39646.1	89810
	39646.6	89808	357	71
	39647.1	89803
	39647.6	89809
	39648.1	89812	357	52
	39648.6	89808
	39649.1	89806
	39649.6	89810	357	109
	39650.1	89806
	39650.6	89813
	39651.1	89811	357	95
	39651.6	89813
	39652.1	89814
	39652.6	89812	357	71
	39653.1	89803
	39653.6	89808
	39654.1	89811	357	261
	39654.6	89812
	39655.1	89806
	39655.6	89797	357	707
	39656.1	89806
	39656.6	89799
	39657.1	89804	357	175
	39657.6	89800
	39658.1	89800
	39658.6	89798	357	394
	39659.1	89803
	39659.6	89807
	39660.1	89799	357	294
	39660.6	89801
	39661.1	89807
	39661.6	89808	358	204
	39662.1	89800
	39662.6	89800
	39663.1	89801	357	289
	39663.6	89803
	39664.1	89796
	39664.6	89797	357	180
	39665.1	89802
	39665.6	89797
	39666.1	89798	357	161
	39666.6	89800
	39667.1	89806
	39667.6	89803	357	261
	39668.1	89803
	39668.6	89804
	39669.1	89810	358	161
	39669.6	89802
	39670.1	89805
	39670.6	89809	358	152

## Sheet: SuppFig02
Supplementary_Figure_02
		Time - pressure data (s)	Pressure data (Pa)	Time - model (s)	Pressure model (Pa)			Time(s)	Speed(m/s)	Average (m/s)		Time(s)	Direction(deg)	Average (deg)
	(a)Pressure	-5.2873	677.84	-5.2873	677.768		(b) Wind Speed	0.03	4.54	5.66	(c) Wind Direction	0.03	203.66	181.4
		-4.2873	677.72	-5.19031	677.757			1.03	4.88			1.03	203.66
		-3.2873	677.49	-5.09332	677.747			2.03	2.9			2.03	208.66
		-2.2873	676.96	-4.99633	677.735			3.03	4.56			3.03	253.84
		-1.2873	676.48	-4.89934	677.724			4.03	2.78			4.03	208.66
		-0.287302	676.22	-4.80235	677.711			5.03	8.54			5.03	188.72
		0.712698	676.17	-4.70536	677.699			6.03	6.41			6.03	188.72
		1.7127	676.68	-4.60837	677.685			7.03	8.99			7.03	99.01
		2.7127	677.34	-4.51138	677.671			8.03	10.69			8.03	109.05
		3.7127	677.59	-4.41439	677.656			9.03	8.1			9.03	114.07
		4.7127	677.8	-4.3174	677.641			10.03	7.72			10.03	114.07
		5.7127	677.75	-4.22041	677.625			11.03	6.56			11.03	129.07
		6.7127	677.86	-4.12342	677.608			12.03	6.71			12.03	129.07
		7.7127	677.95	-4.02643	677.59			13.03	6.28			13.03	129.07
		8.7127	677.92	-3.92944	677.571			14.03	6.43			14.03	129.07
		9.7127	678.04	-3.83245	677.552			15.03	6.7			15.03	124.07
		10.7127	678.01	-3.73546	677.531			16.03	6.29			16.03	134.06
		11.7127	678.01	-3.63847	677.51			17.03	5.05			17.03	134.06
		12.7127	678.05	-3.54148	677.487			18.03	4.62			18.03	134.06
		13.7127	678.05	-3.44449	677.463			19.03	4.55			19.03	134.06
		14.7127	678.09	-3.3475	677.438			20.03	4.09			20.03	129.07
		15.7127	678.05	-3.25051	677.412			21.03	3.98			21.03	139.04
		16.7127	678.02	-3.15352	677.385			22.03	4.91			22.03	139.04
		17.7127	678.05	-3.05653	677.356			23.03	4.72			23.03	139.04
		18.7127	678.04	-2.95954	677.325			24.03	7.61			24.03	148.99
		19.7127	678.02	-2.86255	677.294			25.03	8.79			25.03	148.99
		20.7127	678.04	-2.76556	677.26			26.03	6.16			26.03	153.96
		21.7127	678.04	-2.66857	677.225			27.03	6.63			27.03	153.96
		22.7127	678.07	-2.57158	677.189			28.03	5.92			28.03	153.96
		23.7127	678.05	-2.47459	677.15			29.03	6.52			29.03	153.96
				-2.3776	677.11			30.03	6.07			30.03	153.96
				-2.28061	677.069			31.03	6.55			31.03	153.96
				-2.18362	677.025			32.03	4.98			32.03	168.85
				-2.08663	676.98			33.03	6.01			33.03	168.85
				-1.98964	676.933			34.03	5.82			34.03	168.85
				-1.89265	676.885			35.03	5.47			35.03	168.85
				-1.79566	676.835			36.03	9.38			36.03	158.92
				-1.69867	676.784			37.03	8.12			37.03	153.96
				-1.60168	676.732			38.03	9.23			38.03	153.96
				-1.50469	676.678			39.03	9.73			39.03	158.92
				-1.4077	676.625			40.03	5.58			40.03	168.85
				-1.31071	676.571			41.03	7.82			41.03	158.92
				-1.21372	676.517			42.03	4.81			42.03	168.85
				-1.11673	676.464			43.03	7.6			43.03	158.92
				-1.01974	676.412			44.03	4.93			44.03	168.85
				-0.922754	676.362			45.03	5.59			45.03	168.85
				-0.825764	676.314			46.03	5.52			46.03	168.85
				-0.728774	676.269			47.03	5.36			47.03	168.85
				-0.631784	676.228			48.03	6.3			48.03	168.85
				-0.534794	676.191			49.03	6.32			49.03	168.85
				-0.437804	676.159			50.03	6.88			50.03	168.85
				-0.340814	676.133			51.03	6.87			51.03	173.82
				-0.243824	676.113			52.03	7.16			52.03	168.85
				-0.146834	676.099			53.03	6.8			53.03	168.85
				-0.0498442	676.092			54.03	6.74			54.03	173.82
				0.0471457	676.092			55.03	7.3			55.03	178.78
				0.144136	676.099			56.03	6.38			56.03	178.78
				0.241126	676.113			57.03	5.36			57.03	178.78
				0.338116	676.132			58.03	4.45			58.03	168.85
				0.435106	676.159			59.03	6.55			59.03	158.92
				0.532096	676.19			60.03	4.73			60.03	168.85
				0.629086	676.227			61.03	4.11			61.03	173.82
				0.726075	676.268			62.03	4.44			62.03	178.78
				0.823065	676.312			63.03	4.14			63.03	168.85
				0.920055	676.36			64.03	4.23			64.03	168.85
				1.01705	676.41			65.03	3.92			65.03	168.85
				1.11404	676.462			66.03	3.71			66.03	168.85
				1.21103	676.515			67.03	4.78			67.03	148.99
				1.30802	676.569			68.03	4.12			68.03	148.99
				1.40501	676.623			69.03	3.93			69.03	158.92
				1.502	676.677			70.03	3.22			70.03	168.85
				1.59899	676.73			71.03	3.66			71.03	168.85
				1.69598	676.782			72.03	3.66			72.03	173.82
				1.79297	676.834			73.03	4.43			73.03	148.99
				1.88996	676.883			74.03	5.4			74.03	148.99
				1.98695	676.932			75.03	7.51			75.03	158.92
				2.08394	676.979			76.03	5.55			76.03	168.85
				2.18092	677.024			77.03	5.9			77.03	178.78
				2.27791	677.067			78.03	5.69			78.03	178.78
				2.3749	677.109			79.03	6.66			79.03	183.75
				2.47189	677.149			80.03	6.17			80.03	183.75
				2.56888	677.188			81.03	6.07			81.03	183.75
				2.66587	677.224			82.03	5.53			82.03	193.7
				2.76286	677.259			83.03	6.18			83.03	183.75
				2.85985	677.293			84.03	6.14			84.03	183.75
				2.95684	677.324			85.03	5.88			85.03	188.72
				3.05383	677.355			86.03	5.77			86.03	188.72
				3.15082	677.384			87.03	5.09			87.03	193.7
				3.24781	677.411			88.03	4.52			88.03	193.7
				3.3448	677.438			89.03	4.46			89.03	183.75
				3.44179	677.463			90.03	5.1			90.03	188.72
				3.53878	677.486			91.03	4.26			91.03	178.78
				3.63577	677.509			92.03	4.38			92.03	183.75
				3.73276	677.531			93.03	3.72			93.03	178.78
				3.82975	677.551			94.03	4.01			94.03	178.78
				3.92674	677.571			95.03	4.79			95.03	188.72
				4.02373	677.59			96.03	5.59			96.03	188.72
				4.12072	677.607			97.03	5.16			97.03	188.72
				4.21771	677.624			98.03	4.62			98.03	188.72
				4.3147	677.641			99.03	5.18			99.03	193.7
				4.41169	677.656			100.03	4.53			100.03	183.75
				4.50868	677.671			101.03	4.21			101.03	198.68
				4.60567	677.685			102.03	4.37			102.03	198.68
				4.70266	677.698			103.03	4.33			103.03	198.68
				4.79965	677.711			104.03	5.18			104.03	193.7
				4.89664	677.723			105.03	6			105.03	198.68
				4.99363	677.735			106.03	5.8			106.03	198.68
				5.09062	677.746			107.03	4.32			107.03	198.68
				5.18761	677.757			108.03	4.14			108.03	198.68
				5.2846	677.767			109.03	4.8			109.03	198.68
				5.38159	677.777			110.03	6.14			110.03	203.66
				5.47858	677.787			111.03	6.36			111.03	203.66
				5.57557	677.796			112.03	6.78			112.03	198.68
				5.67256	677.804			113.03	5.95			113.03	198.68
				5.76955	677.813			114.03	6.12			114.03	198.68
				5.86654	677.821			115.03	5.93			115.03	203.66
				5.96353	677.828			116.03	5.42			116.03	198.68
				6.06052	677.836			117.03	5.3			117.03	198.68
				6.15751	677.843			118.03	5.1			118.03	198.68
				6.2545	677.85			119.03	6.57			119.03	203.66
				6.35149	677.856			120.03	6.22			120.03	203.66
				6.44848	677.863			121.03	6.81			121.03	198.68
				6.54547	677.869			122.03	6.62			122.03	193.7
				6.64246	677.874			123.03	6.22			123.03	198.68
				6.73945	677.88			124.03	6.17			124.03	198.68
				6.83644	677.886			125.03	5.81			125.03	193.7
				6.93343	677.891			126.03	5.13			126.03	198.68
				7.03042	677.896			127.03	6.52			127.03	198.68
				7.12741	677.901			128.03	6.49			128.03	203.66
				7.2244	677.905			129.03	5.86			129.03	198.68
				7.32139	677.91			130.03	5.77			130.03	193.7
				7.41838	677.914			131.03	4.86			131.03	193.7
				7.51537	677.919			132.03	5.81			132.03	198.68
				7.61236	677.923			133.03	5.85			133.03	198.68
				7.70935	677.927			134.03	5.96			134.03	193.7
				7.80634	677.93			135.03	4.38			135.03	198.68
				7.90333	677.934			136.03	4.25			136.03	198.68
				8.00032	677.938			137.03	4.18			137.03	198.68
				8.09731	677.941			138.03	4.1			138.03	193.7
				8.1943	677.944			139.03	4.2			139.03	198.68
				8.29129	677.948			140.03	5.23			140.03	203.66
				8.38828	677.951			141.03	4.18			141.03	193.7
				8.48527	677.954			142.03	6.36			142.03	198.68
				8.58226	677.957			143.03	5.68			143.03	198.68
				8.67925	677.96			144.03	5.25			144.03	198.68
				8.77624	677.963			145.03	4.68			145.03	188.72
				8.87323	677.965			146.03	5.23			146.03	183.75
				8.97022	677.968			147.03	5.67			147.03	183.75
				9.06721	677.97			148.03	4.97			148.03	183.75
				9.1642	677.973			149.03	5.24			149.03	173.82
				9.26119	677.975			150.03	5.08			150.03	183.75
				9.35818	677.978			151.03	4.91			151.03	188.72
				9.45517	677.98			152.03	5.69			152.03	198.68
				9.55216	677.982			153.03	6.14			153.03	193.7
				9.64915	677.984			154.03	7.36			154.03	188.72
				9.74614	677.986			155.03	7.5			155.03	193.7
				9.84313	677.988			156.03	6.65			156.03	193.7
				9.94012	677.99			157.03	6.34			157.03	193.7
				10.0371	677.992			158.03	6.8			158.03	193.7
				10.1341	677.994			159.03	6.74			159.03	198.68
				10.2311	677.996			160.03	6.84			160.03	203.66
				10.3281	677.998			161.03	4.24			161.03	203.66
				10.4251	677.999			162.03	7.09			162.03	198.68
				10.5221	678.001			163.03	6.73			163.03	198.68
				10.6191	678.003			164.03	5.13			164.03	198.68
				10.716	678.004			165.03	6.56			165.03	198.68
				10.813	678.006			166.03	7.85			166.03	198.68
				10.91	678.007			167.03	8.53			167.03	203.66
				11.007	678.009
				11.104	678.01
				11.201	678.012
				11.298	678.013
				11.395	678.014
				11.492	678.016
				11.589	678.017
				11.6859	678.018
				11.7829	678.019
				11.8799	678.021
				11.9769	678.022
				12.0739	678.023
				12.1709	678.024
				12.2679	678.025
				12.3649	678.026
				12.4619	678.027
				12.5589	678.028
				12.6558	678.029
				12.7528	678.03
				12.8498	678.031
				12.9468	678.032
				13.0438	678.033
				13.1408	678.034
				13.2378	678.035
				13.3348	678.036
				13.4318	678.036
				13.5288	678.037
				13.6257	678.038
				13.7227	678.039
				13.8197	678.04
				13.9167	678.04
				14.0137	678.041
				14.1107	678.042
				14.2077	678.042
				14.3047	678.043
				14.4017	678.044
				14.4987	678.045
				14.5956	678.045
				14.6926	678.046
				14.7896	678.046
				14.8866	678.047
				14.9836	678.048
				15.0806	678.048
				15.1776	678.049
				15.2746	678.049
				15.3716	678.05
				15.4686	678.051
				15.5655	678.051
				15.6625	678.052
				15.7595	678.052
				15.8565	678.053
				15.9535	678.053
				16.0505	678.054
				16.1475	678.054
				16.2445	678.055
				16.3415	678.055
				16.4385	678.056
				16.5354	678.056
				16.6324	678.056
				16.7294	678.057
				16.8264	678.057
				16.9234	678.058
				17.0204	678.058
				17.1174	678.059
				17.2144	678.059
				17.3114	678.059
				17.4083	678.06
				17.5053	678.06
				17.6023	678.061
				17.6993	678.061
				17.7963	678.061
				17.8933	678.062
				17.9903	678.062
				18.0873	678.062
				18.1843	678.063
				18.2813	678.063
				18.3782	678.063
				18.4752	678.064
				18.5722	678.064
				18.6692	678.064
				18.7662	678.065
				18.8632	678.065
				18.9602	678.065
				19.0572	678.066
				19.1542	678.066
				19.2512	678.066
				19.3481	678.066
				19.4451	678.067
				19.5421	678.067
				19.6391	678.067
				19.7361	678.068
				19.8331	678.068
				19.9301	678.068
				20.0271	678.068
				20.1241	678.069
				20.2211	678.069
				20.318	678.069
				20.415	678.069
				20.512	678.07
				20.609	678.07
				20.706	678.07
				20.803	678.07
				20.9	678.071
				20.997	678.071
				21.094	678.071
				21.191	678.071
				21.2879	678.071
				21.3849	678.072
				21.4819	678.072
				21.5789	678.072
				21.6759	678.072
				21.7729	678.072
				21.8699	678.073
				21.9669	678.073
				22.0639	678.073
				22.1609	678.073
				22.2578	678.073
				22.3548	678.074
				22.4518	678.074
				22.5488	678.074
				22.6458	678.074
				22.7428	678.074
				22.8398	678.075
				22.9368	678.075
				23.0338	678.075
				23.1308	678.075
				23.2277	678.075
				23.3247	678.075
				23.4217	678.076
				23.5187	678.076
				23.6157	678.076
				23.7127	678.076

## Sheet: SuppFig03
Supplementary_Figure_03
	No graphical data, images only

## Sheet: SuppFig04
Supplementary_Figure_04a
		NavCam Pictures	(vertical dashed lines)
		SCLK (seconds)
		686020326
		686020330
		686020334
		686020338
		686020343
		686020347
		SCLK (seconds)	LAT7 (W/m^2)	LAT8 (W/m^2)	TOP7 (W/m^2)	TOP8 (W/m^2)
		686020320	0.00539948	0.00795838	294.973	0.395789
		686020321	0.00539651	0.00796414	295.052	0.395701
		686020322	0.00540281	0.00795259	294.954	0.39582
		686020323	0.00539691	0.00794918	294.815	0.395804
		686020324	0.00539465	0.00796251	294.71	0.395966
		686020325	0.00538072	0.00794548	294.637	0.39596
		686020326	0.0053868	0.00795286	294.675	0.396038
		686020327	0.00537901	0.00793926	294.67	0.396094
		686020328	0.005401	0.00794282	294.7	0.396276
		686020329	0.00539654	0.00794713	294.717	0.396373
		686020330	0.00539632	0.00794616	294.7	0.39634
		686020331	0.00539325	0.00795562	294.706	0.396383
		686020332	0.00538735	0.00794184	294.669	0.396491
		686020333	0.00537805	0.00794809	294.714	0.396637
		686020334	0.00539518	0.00794122	294.68	0.396817
		686020335	0.00537346	0.00794329	294.569	0.396748
		686020336	0.0053814	0.00793599	294.498	0.396832
		686020337	0.00537794	0.00793303	294.444	0.396876
		686020338	0.00538569	0.00792877	294.429	0.396962
		686020339	0.00538092	0.00792643	294.446	0.396973
		686020340	0.0053794	0.00792643	294.444	0.397098
		686020341	0.00538353	0.00793357	294.149	0.397097
		686020342	0.00538134	0.00792661	294.27	0.397192
		686020343	0.00538196	0.00792561	293.832	0.397285
		686020344	0.00539842	0.00793716	293.882	0.397812
		686020345	0.0054088	0.00798775	293.682	0.398161
		686020346	0.00538869	0.00793976	293.028	0.398032
		686020347	0.00537046	0.00792671	292.851	0.397475
		686020348	0.00537677	0.00792791	294.617	0.398462
		686020349	0.00538672	0.00791856	294.814	0.398461
		686020350	0.00537264	0.00791871	294.909	0.398593
		686020351	0.0053784	0.00791253	294.867	0.398856
		686020352	0.00537029	0.00790826	294.883	0.398872
		686020353	0.00536994	0.00791375	294.984	0.399067
		686020354	0.00537335	0.00790367	295.021	0.399442
		686020355	0.00537531	0.00790272	295.128	0.399421
		686020356	0.00537509	0.00792254	295.162	0.399702
		686020357	0.00538019	0.00790066	295.215	0.39963
		686020358	0.00537964	0.00791707	295.07	0.399746
		686020359	0.00537396	0.00789196	294.969	0.399788
		686020360	0.00536775	0.00789994	294.879	0.399796
		686020361	0.00536916	0.00790182	294.83	0.399843
		686020362	0.00536607	0.00790392	294.836	0.400071
		686020363	0.00536523	0.00789163	294.821	0.400058
		686020364	0.00536382	0.00788509	294.907	0.400219
		686020365	0.00536503	0.00789664	294.941	0.400373
		686020366	0.00536402	0.00790132	294.935	0.400497
		686020367	0.00535941	0.00789895	294.891	0.400526
		686020368	0.0053686	0.00789	294.882	0.400586
		686020369	0.00536231	0.00788261	295.014	0.400852
		686020370	0.00536829	0.00788335	295.068	0.40098
		686020371	0.00536478	0.00789698	295.221	0.401272
		686020372	0.00535949	0.00787124	295.303	0.401518
		686020373	0.0053617	0.00787762	295.281	0.401609
		686020374	0.00534737	0.00790091	295.251	0.401693
		686020375	0.00536251	0.00786663	295.178	0.401645
		686020376	0.00535835	0.00788488	295.258	0.401821
		686020377	0.0053544	0.00788954	295.09	0.401854
		686020378	0.00536603	0.00788324	295.09	0.401867
		686020379	0.00535663	0.00787824	294.988	0.401915
		686020380	0.00534536	0.00787615	294.968	0.402039
SUPLEMENTARY Figure 4b + c
		SCLK (seconds)	TOP8_avg +3 Sigma (W/m^2)	TOP8_avg-3 Sigma (W/m^2)	TOP8 (W/m^2)	TOP7_avg + 3 Sigma (W/m^2)	TOP7_avg-3 Sigma (W/m^2)	TOP7 (W/m^2)
		686020247	0.387051	0.386112	0.385813	293.673	292.639	292.31
		686020248	0.387157	0.386219	0.386077	293.704	292.671	292.556
		686020249	0.387302	0.386364	0.38638	293.736	292.702	292.639
		686020250	0.387424	0.386486	0.386441	293.767	292.733	292.759
		686020251	0.387547	0.386608	0.386587	293.806	292.772	292.872
		686020252	0.387646	0.386707	0.386761	293.837	292.803	292.942
		686020253	0.387798	0.38686	0.386978	293.845	292.811	292.959
		686020254	0.38792	0.386982	0.387112	293.884	292.85	292.958
		686020255	0.38805	0.387112	0.387112	293.915	292.882	293.003
		686020256	0.388172	0.387234	0.387317	293.947	292.913	293.067
		686020257	0.388294	0.387356	0.387394	293.954	292.921	293.085
		686020258	0.388401	0.387463	0.387512	294.009	292.975	293.072
		686020259	0.388554	0.387615	0.387546	294.025	292.991	293.089
		686020260	0.388676	0.387737	0.3879	294.079	293.046	293.167
		686020261	0.388798	0.387859	0.387989	294.079	293.046	293.165
		686020262	0.388935	0.387997	0.388055	294.134	293.1	293.181
		686020263	0.389057	0.388119	0.388204	294.142	293.108	293.203
		686020264	0.389179	0.388241	0.388308	294.173	293.139	293.264
		686020265	0.389286	0.388348	0.3884	294.197	293.163	293.306
		686020266	0.389446	0.388508	0.388686	294.243	293.21	293.378
		686020267	0.389553	0.388615	0.388948	294.251	293.217	293.464
		686020268	0.389652	0.388714	0.389032	294.283	293.249	293.56
		686020269	0.389805	0.388866	0.389255	294.298	293.264	293.644
		686020270	0.389912	0.388973	0.38939	294.353	293.319	293.729
		686020271	0.390041	0.389103	0.389507	294.345	293.311	293.849
		686020272	0.390179	0.38924	0.389756	294.368	293.335	293.938
		686020273	0.390278	0.389339	0.390049	294.4	293.366	294.095
		686020274	0.390438	0.3895	0.390162	294.447	293.413	294.137
		686020275	0.390545	0.389607	0.390331	294.462	293.428	294.15
		686020276	0.390652	0.389713	0.390439	294.509	293.475	294.155
		686020277	0.390789	0.389851	0.3904	294.501	293.467	294.166
		686020278	0.390911	0.389973	0.390675	294.556	293.522	294.193
		686020279	0.391018	0.39008	0.39072	294.548	293.514	294.208
		686020280	0.391155	0.390217	0.390946	294.618	293.585	294.174
		686020281	0.39127	0.390331	0.390906	294.603	293.569	294.112
		686020282	0.391407	0.390469	0.391057	294.65	293.616	294.115
		686020283	0.391537	0.390598	0.391089	294.65	293.616	294.109
		686020284	0.391643	0.390705	0.391294	294.712	293.678	294.213
		686020285	0.391758	0.39082	0.39136	294.697	293.663	294.26
		686020286	0.391895	0.390957	0.39151	294.736	293.702	294.269
		686020287	0.392002	0.391064	0.391652	294.743	293.71	294.353
		686020288	0.392139	0.391201	0.391694	294.798	293.764	294.303
		686020289	0.392254	0.391315	0.391888	294.79	293.757	294.334
		686020290	0.392368	0.39143	0.392093	294.822	293.788	294.335
		686020291	0.392475	0.391537	0.392173	294.853	293.819	294.459
		686020292	0.39262	0.391682	0.392307	294.876	293.842	294.445
		686020293	0.392734	0.391796	0.392481	294.884	293.85	294.507
		686020294	0.392872	0.391933	0.39263	294.915	293.882	294.527
		686020295	0.392979	0.39204	0.392782	294.923	293.889	294.597
		686020296	0.393101	0.392162	0.392808	294.954	293.921	294.627
		686020297	0.393238	0.3923	0.393032	294.97	293.936	294.654
		686020298	0.393352	0.392414	0.393193	294.978	293.944	294.741
		686020299	0.393467	0.392529	0.393217	295.009	293.975	294.754
		686020300	0.393589	0.392651	0.393371	295.033	293.999	294.799
		686020301	0.393703	0.392765	0.393514	295.072	294.038	294.849
		686020302	0.393841	0.392902	0.393641	295.087	294.053	294.876
		686020303	0.393955	0.393017	0.393951	295.087	294.053	294.948
		686020304	0.394077	0.393139	0.394031	295.111	294.077	294.888
		686020305	0.394199	0.393261	0.394151	295.142	294.108	294.894
		686020306	0.394314	0.393375	0.394101	295.134	294.1	294.898
		686020307	0.394428	0.39349	0.394399	295.181	294.147	294.897
		686020308	0.39455	0.393612	0.39453	295.197	294.163	294.855
		686020309	0.394672	0.393734	0.394515	295.228	294.194	294.857
		686020310	0.394794	0.393856	0.394646	295.22	294.186	294.845
		686020311	0.394939	0.394001	0.394817	295.243	294.21	294.838
		686020312	0.395023	0.394085	0.394952	295.251	294.217	294.908
		686020313	0.395176	0.394238	0.394873	295.275	294.241	294.948
		686020314	0.395267	0.394329	0.395123	295.275	294.241	295.005
		686020315	0.39539	0.394451	0.395242	295.314	294.28	294.945
		686020316	0.395512	0.394573	0.39523	295.314	294.28	295.007
		686020317	0.395634	0.394695	0.395395	295.345	294.311	295.036
		686020318	0.395733	0.394794	0.395551	295.329	294.296	295.039
		686020319	0.395878	0.394939	0.395673	295.376	294.342	295.018
		686020320	0.395985	0.395046	0.395789	295.392	294.358	294.973
		686020321	0.396122	0.395184	0.395701	295.423	294.389	295.052
		686020322	0.396229	0.39529	0.39582	295.415	294.382	294.954
		686020323	0.396351	0.395412	0.395804	295.462	294.428	294.815
		686020324	0.39645	0.395512	0.395966	295.447	294.413	294.71
		686020325	0.39658	0.395641	0.39596	295.493	294.46	294.637
		686020326	0.396694	0.395756	0.396038	295.454	294.421	294.675
		686020327	0.396824	0.395885	0.396094	295.501	294.467	294.67
		686020328	0.396931	0.395992	0.396276	295.509	294.475	294.7
		686020329	0.397053	0.396114	0.396373	295.556	294.522	294.717
		686020330	0.39716	0.396221	0.39634	295.54	294.507	294.7
		686020331	0.397282	0.396343	0.396383	295.556	294.522	294.706
		686020332	0.397404	0.396465	0.396491	295.572	294.538	294.669
		686020333	0.397541	0.396603	0.396637	295.595	294.561	294.714
		686020334	0.39764	0.396702	0.396817	295.579	294.546	294.68
		686020335	0.397739	0.396801	0.396748	295.626	294.592	294.569
		686020336	0.397869	0.396931	0.396832	295.611	294.577	294.498
		686020337	0.397976	0.397038	0.396876	295.65	294.616	294.444
		686020338	0.398106	0.397167	0.396962	295.65	294.616	294.429
		686020339	0.398243	0.397305	0.396973	295.665	294.632	294.446
		686020340	0.398342	0.397404	0.397098	295.658	294.624	294.444
		686020341	0.398472	0.397533	0.397097	295.704	294.671	294.149
		686020342	0.398571	0.397633	0.397192	295.689	294.655	294.27
		686020343	0.398685	0.397747	0.397285	295.712	294.678	293.832
		686020344	0.398815	0.397877	0.397812	295.712	294.678	293.882
		686020345	0.39893	0.397991	0.398161	295.712	294.678	293.682
		686020346	0.399029	0.39809	0.398032	295.736	294.702	293.028
		686020347	0.399166	0.398228	0.397475	295.728	294.694	292.851
		686020348	0.399273	0.398335	0.398462	295.759	294.725	294.617
		686020349	0.39938	0.398441	0.398461	295.759	294.725	294.814
		686020350	0.399517	0.398579	0.398593	295.767	294.733	294.909
		686020351	0.399624	0.398685	0.398856	295.79	294.757	294.867
		686020352	0.399731	0.398792	0.398872	295.79	294.757	294.883
		686020353	0.399845	0.398907	0.399067	295.814	294.78	294.984
		686020354	0.399952	0.399014	0.399442	295.806	294.772	295.021
		686020355	0.400089	0.399151	0.399421	295.822	294.788	295.128
		686020356	0.400204	0.399265	0.399702	295.837	294.803	295.162
		686020357	0.40031	0.399372	0.39963	295.829	294.796	295.215
		686020358	0.400417	0.399479	0.399746	295.853	294.819	295.07
		686020359	0.400539	0.399601	0.399788	295.845	294.811	294.969
		686020360	0.400669	0.399731	0.399796	295.853	294.819	294.879
		686020361	0.400784	0.399845	0.399843	295.868	294.835	294.83
		686020362	0.400867	0.399929	0.400071	295.884	294.85	294.836
		686020363	0.400982	0.400044	0.400058	295.868	294.835	294.821
		686020364	0.401127	0.400188	0.400219	295.892	294.858	294.907
		686020365	0.401218	0.40028	0.400373	295.892	294.858	294.941
		686020366	0.401356	0.400417	0.400497	295.908	294.874	294.935
		686020367	0.401447	0.400509	0.400526	295.9	294.866	294.891
		686020368	0.401554	0.400616	0.400586	295.915	294.882	294.882
		686020369	0.401676	0.400738	0.400852	295.9	294.866	295.014
		686020370	0.401791	0.400852	0.40098	295.931	294.897	295.068
		686020371	0.401905	0.400967	0.401272	295.908	294.874	295.221
		686020372	0.402027	0.401089	0.401518	295.947	294.913	295.303
		686020373	0.402142	0.401203	0.401609	295.931	294.897	295.281
		686020374	0.402241	0.401302	0.401693	295.962	294.928	295.251
		686020375	0.402348	0.401409	0.401645	295.931	294.897	295.178
		686020376	0.40247	0.401531	0.401821	295.97	294.936	295.258
		686020377	0.402561	0.401623	0.401854	295.947	294.913	295.09
		686020378	0.402706	0.401768	0.401867	295.962	294.928	295.09
		686020379	0.402798	0.401859	0.401915	295.978	294.944	294.988
		686020380	0.40292	0.401981	0.402039	295.986	294.952	294.968
		686020381	0.403042	0.402103	0.402184	295.962	294.928	295.047
		686020382	0.403133	0.402195	0.402314	296.001	294.967	295.124
		686020383	0.403255	0.402317	0.402379	295.97	294.936	295.124
		686020384	0.40337	0.402432	0.402665	295.993	294.96	295.102
		686020385	0.403492	0.402554	0.402717	295.962	294.928	295.125
		686020386	0.403591	0.402653	0.402784	296.001	294.967	295.163
		686020387	0.403713	0.402775	0.402999	295.978	294.944	295.169
		686020388	0.40382	0.402882	0.403135	295.97	294.936	295.175
		686020389	0.403934	0.402996	0.403223	295.962	294.928	295.16
		686020390	0.404034	0.403095	0.403194	296.009	294.975	295.18
		686020391	0.404163	0.403225	0.403451	295.986	294.952	295.14
		686020392	0.404255	0.403317	0.403456	295.986	294.952	295.072
		686020393	0.404385	0.403446	0.403499	295.986	294.952	294.995
		686020394	0.404476	0.403538	0.403522	295.993	294.96	294.959
		686020395	0.404606	0.403667	0.403571	295.993	294.96	294.866
		686020396	0.404705	0.403767	0.40364	295.986	294.952	294.856
		686020397	0.404835	0.403896	0.403923	295.986	294.952	294.906
		686020398	0.404934	0.403996	0.403907	295.978	294.944	294.895
		686020399	0.405056	0.404118	0.404104	295.986	294.952	294.902
		686020400	0.405163	0.404224	0.40418	295.986	294.952	294.911
		686020401	0.405262	0.404324	0.404179	295.97	294.936	294.915
		686020402	0.405369	0.40443	0.404407	295.986	294.952	294.897
		686020403	0.40546	0.404522	0.404588	295.97	294.936	294.89
		686020404	0.405567	0.404629	0.4046	295.986	294.952	294.937
		686020405	0.405697	0.404758	0.404922	295.978	294.944	294.997
		686020406	0.405804	0.404865	0.40505	295.97	294.936	295.028
		686020407	0.40591	0.404972	0.405154	295.986	294.952	295.041
		686020408	0.406033	0.405094	0.405179	295.954	294.921	295.074
		686020409	0.406147	0.405209	0.405487	295.97	294.936	295.138
		686020410	0.406246	0.405308	0.405559	295.962	294.928	295.17
		686020411	0.406361	0.405422	0.405816	295.97	294.936	295.169
		686020412	0.40646	0.405521	0.405822	295.931	294.897	295.176
		686020413	0.406589	0.405651	0.40591	295.962	294.928	295.174
		686020414	0.406696	0.405758	0.405997	295.939	294.905	295.185
		686020415	0.40678	0.405842	0.406171	295.962	294.928	295.179
		686020416	0.406918	0.405979	0.406388	295.939	294.905	295.245
		686020417	0.407024	0.406086	0.406476	295.947	294.913	295.275
		686020418	0.407101	0.406162	0.406568	295.939	294.905	295.341
		686020419	0.40723	0.406292	0.406853	295.931	294.897	295.371
		686020420	0.407345	0.406406	0.407031	295.931	294.897	295.454
		686020421	0.407429	0.40649	0.407164	295.908	294.874	295.432
		686020422	0.407566	0.406628	0.407235	295.9	294.866	295.398
		686020423	0.407642	0.406704	0.407262	295.908	294.874	295.415
		686020424	0.40778	0.406841	0.407379	295.915	294.882	295.362
		686020425	0.407871	0.406933	0.407426	295.892	294.858	295.355
		686020426	0.407978	0.40704	0.407542	295.876	294.842	295.314
		686020427	0.40807	0.407131	0.407516	295.908	294.874	295.253
		686020428	0.408199	0.407261	0.407765	295.868	294.835	295.24
		686020429	0.408291	0.407352	0.407933	295.868	294.835	295.336
		686020430	0.408428	0.40749	0.407971	295.845	294.811	295.364
		686020431	0.40852	0.407581	0.408159	295.868	294.835	295.392
		686020432	0.408627	0.407688	0.408307	295.861	294.827	295.417
		686020433	0.408741	0.407803	0.408282	295.829	294.796	295.455
		686020434	0.408833	0.407894	0.408633	295.806	294.772	295.454
		686020435	0.408939	0.408001	0.408606	295.829	294.796	295.448
		686020436	0.409061	0.408123	0.408664	295.806	294.772	295.401
		686020437	0.409145	0.408207	0.4089	295.806	294.772	295.36
		686020438	0.409267	0.408329	0.408961	295.783	294.749	295.375
		686020439	0.409382	0.408443	0.409095	295.79	294.757	295.416
		686020440	0.409473	0.408535	0.409257	295.767	294.733	295.494
		686020441	0.409565	0.408627	0.409432	295.767	294.733	295.543
		686020442	0.409679	0.408741	0.409567	295.743	294.71	295.534
		686020443	0.409801	0.408863	0.409622	295.767	294.733	295.602
		686020444	0.409916	0.408978	0.4098	295.728	294.694	295.607
		686020445	0.410007	0.409069	0.409999	295.72	294.686	295.658
		686020446	0.410107	0.409168	0.410105	295.72	294.686	295.704
		686020447	0.410221	0.409283	0.41031	295.712	294.678	295.79

## Sheet: SuppFig05
Supplementary_Figure_05
			Clocks (all panels)				Panels: a,b,c,d	Panel:a	Panel:a	Panel:a	Panel: a and b	Panel:a	Panels: a and c	Panel: d	Panel:d	Panel:d
		Magnitude	SCLK	LMST	LTST	Time_around_Event	Pressure	ATS1	ATS2	ATS3	ATS4	ATS5	TIRS_AIR_Temp	RDS_Top_7	RDS_Lat_7	RDS_Lat_8
		Units	(s)	Sol M hh:mm:ss	Sol hh:mm:ss	(s)	(Pa)	(K)	(K)	(K)	(K)	(K)	(K)	(W/m2)	(W/m2)	(W/m2)
			686020225	00215M10:41:14.588	0215 11:00:37	-120	678.22	237.67	238.07	244	242.45	254.34	232.65	291.649	0.00547492	0.00749124
			686020226	00215M10:41:15.561	0215 11:00:38	-119	678.2	238.67	238.58	244.06	242.5	254.38	232.85	291.478	0.00547075	0.00747751
			686020227	00215M10:41:16.535	0215 11:00:39	-118	678.22	238.68	238.84	244.13	242.53	254.55	232.86	291.295	0.00547192	0.00748615
			686020228	00215M10:41:17.508	0215 11:00:40	-117	678.24	238.97	239.04	244.12	242.57	254.45	233.34	291.139	0.00546377	0.00747543
			686020229	00215M10:41:18.481	0215 11:00:41	-116	678.21	238.63	238.78	244.13	242.56	253.84	232.87	291.151	0.00546368	0.00748192
			686020230	00215M10:41:19.454	0215 11:00:42	-115	678.26	239.33	239.47	244.15	242.57	253.71	233	291.263	0.00546381	0.00748916
			686020231	00215M10:41:20.428	0215 11:00:43	-114	678.28	240.25	240.3	244.09	242.53	253.79	233.11	291.409	0.0054575	0.00748862
			686020232	00215M10:41:21.401	0215 11:00:44	-113	678.26	240.14	240.03	243.8	242.51	253.32	232.93	291.499	0.0054602	0.0074737
			686020233	00215M10:41:22.374	0215 11:00:45	-112	678.25	239.7	238.5	243.19	242.54	253.74	231.47	291.532	0.00546192	0.0074775
			686020234	00215M10:41:23.347	0215 11:00:46	-111	678.26	239.84	238.66	241.99	242.49	253.9	231.8	291.513	0.00545253	0.00748673
			686020235	00215M10:41:24.321	0215 11:00:47	-110	678.32	239.61	238.03	241.6	242.5	253.91	231.42	291.49	0.00546415	0.0074722
			686020236	00215M10:41:25.294	0215 11:00:48	-109	678.26	239.74	238.04	241.17	242.49	253.93	232.08	291.451	0.00545225	0.00746352
			686020237	00215M10:41:26.267	0215 11:00:49	-108	678.23	239.72	238.14	240.73	242.46	253.95	231.82	291.436	0.00545893	0.00747771
			686020238	00215M10:41:27.240	0215 11:00:50	-107	678.23	240.08	238.47	241.77	242.48	254.05	232.75	291.346	0.00545084	0.00746992
			686020239	00215M10:41:28.214	0215 11:00:51	-106	678.29	240.31	239.13	242.41	242.48	254.02	232.59	291.368	0.00547076	0.00746774
			686020240	00215M10:41:29.187	0215 11:00:52	-105	678.27	240.47	239.46	242.93	242.48	254.04	232.57	291.293	0.00546387	0.00746553
			686020241	00215M10:41:30.160	0215 11:00:53	-104	678.26	239.8	239.15	243.28	242.49	254.27	232.84	291.295	0.00545385	0.0074696
			686020242	00215M10:41:31.133	0215 11:00:54	-103	678.24	240.35	239.45	243.4	242.46	254.17	233.04	291.341	0.00546589	0.00747909
			686020243	00215M10:41:32.107	0215 11:00:55	-102	678.22	240.63	239.53	243.26	242.54	253.97	232.68	291.384	0.00545624	0.00746641
			686020244	00215M10:41:33.080	0215 11:00:56	-101	678.31	240.01	238.94	243.19	242.53	253.89	231.78	291.434	0.00545928	0.00746827
			686020245	00215M10:41:34.053	0215 11:00:57	-100	678.33	239.37	238.92	243.37	242.5	253.65	231.84	291.635	0.00545458	0.00746445
			686020246	00215M10:41:35.026	0215 11:00:58	-99	678.28	239.21	238.92	243.64	242.5	253.61	232	292.108	0.00545897	0.00746343
			686020247	00215M10:41:36.000	0215 11:00:59	-98	678.28	238.63	238.45	243.77	242.51	253.85	231.1	292.31	0.00545618	0.00746883
			686020248	00215M10:41:36.973	0215 11:01:00	-97	678.22	235.41	235.8	243.9	242.55	252.51	230.55	292.556	0.00546171	0.00746594
			686020249	00215M10:41:37.946	0215 11:01:01	-96	678.26	236.13	236.38	243.95	242.47	251.66	230.92	292.639	0.00545862	0.00746388
			686020250	00215M10:41:38.919	0215 11:01:02	-95	678.23	233.94	234.43	243.99	242.48	248.11	229.85	292.759	0.00545853	0.0074739
			686020251	00215M10:41:39.893	0215 11:01:03	-94	678.23	235.19	235.58	243.95	242.48	249.94	230.55	292.872	0.00546279	0.00746955
			686020252	00215M10:41:40.866	0215 11:01:04	-93	678.16	235.23	235.58	243.75	242.46	247.79	230.35	292.942	0.00545922	0.00746364
			686020253	00215M10:41:41.839	0215 11:01:05	-92	678.2	234.06	234.47	243.7	242.44	244.77	229.39	292.959	0.00545621	0.00745591
			686020254	00215M10:41:42.812	0215 11:01:06	-91	678.2	234.15	234.56	243.63	242.44	243.86	229.86	292.958	0.00545381	0.00744838
			686020255	00215M10:41:43.786	0215 11:01:07	-90	678.29	234.36	234.76	243.61	242.43	245.42	229.82	293.003	0.00545525	0.00744965
			686020256	00215M10:41:44.759	0215 11:01:08	-89	678.2	235.35	235.8	243.7	242.48	247.17	230.25	293.067	0.00545623	0.00746329
			686020257	00215M10:41:45.732	0215 11:01:09	-88	678.24	236.43	236.66	243.73	242.46	249.81	230.44	293.085	0.00545554	0.00745681
			686020258	00215M10:41:46.705	0215 11:01:10	-87	678.25	237.07	237.21	243.73	242.46	250.8	229.89	293.072	0.00545603	0.00743567
			686020259	00215M10:41:47.679	0215 11:01:11	-86	678.27	237.6	237.5	243.7	242.46	251.71	229.37	293.089	0.00544768	0.00745708
			686020260	00215M10:41:48.652	0215 11:01:12	-85	678.22	237.29	237.16	243.72	242.46	252.17	229.72	293.167	0.00545041	0.00745489
			686020261	00215M10:41:49.625	0215 11:01:13	-84	678.26	237.56	237.4	243.69	242.51	251.44	229.46	293.165	0.00545343	0.00745839
			686020262	00215M10:41:50.598	0215 11:01:14	-83	678.21	235.86	235.92	243.77	242.53	249.33	229.41	293.181	0.0054547	0.00746337
			686020263	00215M10:41:51.572	0215 11:01:14	-82	678.21	234.2	234.47	243.79	242.49	246.5	229.62	293.203	0.00543732	0.0074633
			686020264	00215M10:41:52.545	0215 11:01:15	-81	678.26	233.86	233.94	243.7	242.49	246.49	228.87	293.264	0.00545234	0.00746634
			686020265	00215M10:41:53.518	0215 11:01:16	-80	678.23	234.18	234.28	243.62	242.52	247.84	229.92	293.306	0.0054465	0.00744886
			686020266	00215M10:41:54.491	0215 11:01:17	-79	678.28	234.96	235.13	243.63	242.52	248.39	229.55	293.378	0.0054459	0.00744924
			686020267	00215M10:41:55.465	0215 11:01:18	-78	678.21	234.26	234.6	243.69	242.52	247.14	229.46	293.464	0.00545145	0.00745347
			686020268	00215M10:41:56.438	0215 11:01:19	-77	678.25	233.75	234.41	243.73	242.52	249.45	229.43	293.56	0.00544642	0.00743891
			686020269	00215M10:41:57.411	0215 11:01:20	-76	678.18	233.97	234.53	243.81	242.43	250.99	229.75	293.644	0.00545124	0.00744734
			686020270	00215M10:41:58.384	0215 11:01:21	-75	678.2	234.22	234.57	243.84	242.45	250.28	230.48	293.729	0.00544684	0.00744613
			686020271	00215M10:41:59.358	0215 11:01:22	-74	678.18	235.12	235.2	243.86	242.45	250.37	230.12	293.849	0.00545381	0.00745622
			686020272	00215M10:42:00.331	0215 11:01:23	-73	678.15	236.07	235.67	243.14	242.49	249.84	231.01	293.938	0.00545153	0.00744258
			686020273	00215M10:42:01.304	0215 11:01:24	-72	678.11	237.3	236.39	241.78	242.5	251.21	231.5	294.095	0.00544093	0.00745558
			686020274	00215M10:42:02.277	0215 11:01:25	-71	678.19	238.4	236.97	240.91	242.43	251.96	231.9	294.137	0.00546194	0.00743348
			686020275	00215M10:42:03.251	0215 11:01:26	-70	678.15	238.8	237.97	241.21	242.46	252.06	232.15	294.15	0.005439	0.00744415
			686020276	00215M10:42:04.224	0215 11:01:27	-69	678.1	238.03	237.33	239.19	242.5	252.06	231.7	294.155	0.00544892	0.0074417
			686020277	00215M10:42:05.197	0215 11:01:28	-68	678.12	236.8	236.52	237.25	242.42	251.57	232.05	294.166	0.00544479	0.00743568
			686020278	00215M10:42:06.170	0215 11:01:29	-67	678.1	237.51	237.44	238.06	242.36	251.36	232.72	294.193	0.00544279	0.00744331
			686020279	00215M10:42:07.144	0215 11:01:30	-66	678.1	236.61	237.49	237.06	242.44	250.37	232.29	294.208	0.00545088	0.00744678
			686020280	00215M10:42:08.117	0215 11:01:31	-65	678.1	236.69	237.49	237.16	242.46	249.19	231.48	294.174	0.00543265	0.00744229
			686020281	00215M10:42:09.090	0215 11:01:32	-64	678	236.15	235.49	236.65	242.48	250.03	232.17	294.112	0.0054408	0.0074357
			686020282	00215M10:42:10.063	0215 11:01:33	-63	678.04	235.15	234.35	236.56	242.44	250.03	232.89	294.115	0.00543588	0.00743097
			686020283	00215M10:42:11.037	0215 11:01:34	-62	678.02	235.27	234.74	237.83	242.41	249.27	233.09	294.109	0.00543917	0.00743628
			686020284	00215M10:42:12.010	0215 11:01:35	-61	677.97	235.67	234.92	237.64	242.47	248.86	232.99	294.213	0.00544788	0.00742817
			686020285	00215M10:42:12.983	0215 11:01:36	-60	678.02	236.38	236.19	237.27	242.5	249.67	233.35	294.26	0.00543853	0.00743006
			686020286	00215M10:42:13.956	0215 11:01:37	-59	677.99	236.29	235.98	236	242.44	249.55	233.42	294.269	0.00542889	0.00743997
			686020287	00215M10:42:14.930	0215 11:01:38	-58	677.99	236.07	235.82	235.76	242.46	249.58	233.58	294.353	0.00543538	0.00742183
			686020288	00215M10:42:15.903	0215 11:01:39	-57	677.96	237.23	237.22	237.92	242.48	249.3	234.4	294.303	0.00542543	0.0074177
			686020289	00215M10:42:16.876	0215 11:01:40	-56	677.87	236.46	236.75	236.4	242.46	248.43	233.8	294.334	0.0054338	0.00743086
			686020290	00215M10:42:17.849	0215 11:01:41	-55	677.87	236.18	235.75	235.63	242.45	248.28	234.31	294.335	0.00545006	0.00743756
			686020291	00215M10:42:18.823	0215 11:01:42	-54	677.87	236.63	236.32	237.02	242.44	248.81	233.36	294.459	0.00543931	0.00742171
			686020292	00215M10:42:19.796	0215 11:01:43	-53	677.84	237.44	237.22	238.75	242.4	248.92	233.99	294.445	0.00543622	0.00743847
			686020293	00215M10:42:20.769	0215 11:01:44	-52	677.82	238.3	238.21	240.07	242.46	247.66	235	294.507	0.00543009	0.00743701
			686020294	00215M10:42:21.742	0215 11:01:45	-51	677.91	238.94	238.8	240.91	242.48	247.09	234.97	294.527	0.00542228	0.00749233
			686020295	00215M10:42:22.716	0215 11:01:46	-50	677.95	240.41	240.02	241.79	242.56	246.84	234.67	294.597	0.00543853	0.00758621
			686020296	00215M10:42:23.689	0215 11:01:47	-49	677.97	241.57	241	242.4	242.67	248.08	234.3	294.627	0.00542926	0.0076958
			686020297	00215M10:42:24.662	0215 11:01:48	-48	677.94	241.26	241.34	242.83	242.77	249.39	233.57	294.654	0.0054348	0.00776118
			686020298	00215M10:42:25.635	0215 11:01:49	-47	677.94	237.05	238.08	243.16	242.88	250.18	232.73	294.741	0.00543651	0.00780428
			686020299	00215M10:42:26.609	0215 11:01:50	-46	677.97	233.9	234.99	243.17	242.91	250.54	232.76	294.754	0.00542736	0.00783558
			686020300	00215M10:42:27.582	0215 11:01:50	-45	678.03	235.4	235.78	243.31	242.85	250.51	232.77	294.799	0.00541703	0.00783976
			686020301	00215M10:42:28.555	0215 11:01:51	-44	677.97	236.1	236.24	242.8	242.84	251.29	232.4	294.849	0.00543029	0.00784035
			686020302	00215M10:42:29.528	0215 11:01:52	-43	678.03	238.54	238.24	243.42	242.73	251.41	233.31	294.876	0.00542651	0.00784741
			686020303	00215M10:42:30.502	0215 11:01:53	-42	678.05	237.16	237.6	243.66	242.73	251.58	232.26	294.948	0.00541621	0.0078497
			686020304	00215M10:42:31.475	0215 11:01:54	-41	678.07	237.65	237.83	243.63	242.76	251.76	231.67	294.888	0.00540267	0.00784327
			686020305	00215M10:42:32.448	0215 11:01:55	-40	678.14	236.09	236.17	243.12	242.72	251.8	231.62	294.894	0.00539694	0.00783081
			686020306	00215M10:42:33.421	0215 11:01:56	-39	678.12	236.7	236.06	243	242.74	251.83	232.46	294.898	0.00540968	0.00784035
			686020307	00215M10:42:34.395	0215 11:01:57	-38	678.14	237.56	236.93	243.02	242.7	252.14	232.27	294.897	0.00541568	0.00785248
			686020308	00215M10:42:35.368	0215 11:01:58	-37	678.11	237.44	237.42	242.58	242.69	252.63	232.37	294.855	0.00538746	0.0078612
			686020309	00215M10:42:36.341	0215 11:01:59	-36	678.13	237.99	237.68	242.97	242.7	252.71	232.67	294.857	0.00539833	0.00788582
			686020310	00215M10:42:37.314	0215 11:02:00	-35	678.11	238.83	238.21	241.57	242.66	252.97	232.64	294.845	0.00539843	0.00789375
			686020311	00215M10:42:38.288	0215 11:02:01	-34	678.11	237.56	237.96	241.68	242.65	253.01	231.88	294.838	0.00539191	0.00791837
			686020312	00215M10:42:39.261	0215 11:02:02	-33	678.1	236.24	237.15	241.99	242.7	253	232.26	294.908	0.00539061	0.00792542
			686020313	00215M10:42:40.234	0215 11:02:03	-32	678.17	238.25	239.39	243.71	242.67	253.13	233.05	294.948	0.00539365	0.0079353
			686020314	00215M10:42:41.207	0215 11:02:04	-31	678.1	238.17	238.54	243.66	242.64	253.29	232.11	295.005	0.00539983	0.00796728
			686020315	00215M10:42:42.181	0215 11:02:05	-30	678.09	238.89	238.66	242.73	242.66	253.39	232.53	294.945	0.00539112	0.00795803
			686020316	00215M10:42:43.154	0215 11:02:06	-29	678.14	240.52	239.68	241.88	242.61	253.48	233.11	295.007	0.0053915	0.0079792
			686020317	00215M10:42:44.127	0215 11:02:07	-28	678.13	238.6	238.58	242.14	242.59	253.24	232.61	295.036	0.00539947	0.00797469
			686020318	00215M10:42:45.100	0215 11:02:08	-27	678.16	236.29	237.23	242.6	242.68	253.09	232.53	295.039	0.00540521	0.00796487
			686020319	00215M10:42:46.074	0215 11:02:09	-26	678.11	238.43	238.67	243.81	242.65	253.31	233.54	295.018	0.00540456	0.00795603
			686020320	00215M10:42:47.047	0215 11:02:10	-25	678.06	240.52	240.47	244.04	242.66	253.58	234.6	294.973	0.00539948	0.00795838
			686020321	00215M10:42:48.020	0215 11:02:11	-24	678.06	241.27	241.43	244.54	242.68	253.73	234.57	295.052	0.00539651	0.00796414
			686020322	00215M10:42:48.993	0215 11:02:12	-23	678.08	241.55	241.88	244.36	242.64	253.82	235.34	294.954	0.00540281	0.00795259
			686020323	00215M10:42:49.967	0215 11:02:13	-22	678.1	242.69	241.98	244.25	242.65	254.01	234.81	294.815	0.00539691	0.00794918
			686020324	00215M10:42:50.940	0215 11:02:14	-21	678.03	243.86	242.73	244.01	242.68	253.98	234.95	294.71	0.00539465	0.00796251
			686020325	00215M10:42:51.913	0215 11:02:15	-20	678.01	243.3	242.59	244.73	242.71	254.02	235.72	294.637	0.00538072	0.00794548
			686020326	00215M10:42:52.886	0215 11:02:16	-19	677.96	243.18	242.57	245.23	242.76	254.05	235.55	294.675	0.0053868	0.00795286
			686020327	00215M10:42:53.860	0215 11:02:17	-18	678.03	245.1	243.38	245.31	242.96	253.96	234.81	294.67	0.00537901	0.00793926
			686020328	00215M10:42:54.833	0215 11:02:18	-17	678.02	240.22	240.63	244.47	242.91	253.7	234.72	294.7	0.005401	0.00794282
			686020329	00215M10:42:55.806	0215 11:02:19	-16	678.07	239.64	240	244.08	242.88	253.86	234.28	294.717	0.00539654	0.00794713
			686020330	00215M10:42:56.779	0215 11:02:20	-15	678.09	237.96	238.77	244.07	242.84	253.89	233.38	294.7	0.00539632	0.00794616
			686020331	00215M10:42:57.753	0215 11:02:21	-14	678.11	236.64	238.1	243.86	242.84	253.95	233.15	294.706	0.00539325	0.00795562
			686020332	00215M10:42:58.726	0215 11:02:22	-13	678.02	236.49	237.91	243.85	242.83	254.05	233.44	294.669	0.00538735	0.00794184
			686020333	00215M10:42:59.699	0215 11:02:23	-12	678.01	236.89	238.17	243.83	242.77	254.18	233.44	294.714	0.00537805	0.00794809
			686020334	00215M10:43:00.672	0215 11:02:24	-11	677.99	238.59	238.83	243.55	242.8	254.26	234.45	294.68	0.00539518	0.00794122
			686020335	00215M10:43:01.646	0215 11:02:25	-10	677.99	239.25	239.29	243.68	242.8	254.35	234	294.569	0.00537346	0.00794329
			686020336	00215M10:43:02.619	0215 11:02:26	-9	677.99	240.29	239.98	243.76	242.81	254.38	235.04	294.498	0.0053814	0.00793599
			686020337	00215M10:43:03.592	0215 11:02:27	-8	677.96	241.47	241.72	244.48	242.83	254.45	235.66	294.444	0.00537794	0.00793303
			686020338	00215M10:43:04.565	0215 11:02:27	-7	677.95	242.19	241.99	244.67	242.72	254.45	235.3	294.429	0.00538569	0.00792877
			686020339	00215M10:43:05.539	0215 11:02:28	-6	677.84	243.01	242.36	244.99	242.72	254.42	235.11	294.446	0.00538092	0.00792643
			686020340	00215M10:43:06.512	0215 11:02:29	-5	677.72	242.69	242.58	244.3	242.75	254.28	235.17	294.444	0.0053794	0.00792643
			686020341	00215M10:43:07.485	0215 11:02:30	-4	677.49	242.93	243.3	245.6	242.75	254.46	235.54	294.149	0.00538353	0.00793357
			686020342	00215M10:43:08.459	0215 11:02:31	-3	676.96	243.13	243.75	244.37	242.76	254.01	236.01	294.27	0.00538134	0.00792661
			686020343	00215M10:43:09.432	0215 11:02:32	-2	676.48	243.43	244.4	245.43	242.75	253.94	237.48	293.832	0.00538196	0.00792561
			686020344	00215M10:43:10.405	0215 11:02:33	-1	676.22	246.66	246.22	246.06	243.17	253.86	237.73	293.882	0.00539842	0.00793716
			686020345	00215M10:43:11.378	0215 11:02:34	0	676.17	244.51	244.74	245.91	243.75	253.73	236.85	293.682	0.0054088	0.00798775
			686020346	00215M10:43:12.352	0215 11:02:35	1	676.68	243.01	242.42	243.37	243.8	252.43	233.33	293.028	0.00538869	0.00793976
			686020347	00215M10:43:13.325	0215 11:02:36	2	677.34	237.52	237.65	242.39	243.39	246.91	232.35	292.851	0.00537046	0.00792671
			686020348	00215M10:43:14.298	0215 11:02:37	3	677.59	236.61	236.6	240.7	243.19	244.39	231.91	294.617	0.00537677	0.00792791
			686020349	00215M10:43:15.271	0215 11:02:38	4	677.8	236.84	236.88	241.31	243.06	244.61	231.51	294.814	0.00538672	0.00791856
			686020350	00215M10:43:16.245	0215 11:02:39	5	677.75	238.42	238.51	242.31	242.97	245.84	232.69	294.909	0.00537264	0.00791871
			686020351	00215M10:43:17.218	0215 11:02:40	6	677.86	238.33	238.51	243.22	242.92	245.88	231.3	294.867	0.0053784	0.00791253
			686020352	00215M10:43:18.191	0215 11:02:41	7	677.95	236.34	236.46	243.35	242.89	244.76	230.27	294.883	0.00537029	0.00790826
			686020353	00215M10:43:19.164	0215 11:02:42	8	677.92	237.63	237.95	243.41	242.9	246.14	230.56	294.984	0.00536994	0.00791375
			686020354	00215M10:43:20.138	0215 11:02:43	9	678.04	235.43	235.75	243.04	242.89	243.25	230.1	295.021	0.00537335	0.00790367
			686020355	00215M10:43:21.111	0215 11:02:44	10	678.01	234.9	235.2	243.1	242.84	242.17	230.01	295.128	0.00537531	0.00790272
			686020356	00215M10:43:22.084	0215 11:02:45	11	678.01	234.92	235.05	242.92	242.91	242.85	231.37	295.162	0.00537509	0.00792254
			686020357	00215M10:43:23.057	0215 11:02:46	12	678.05	236.02	235.95	243.33	242.87	244.62	231.29	295.215	0.00538019	0.00790066
			686020358	00215M10:43:24.031	0215 11:02:47	13	678.05	236.18	236.34	242.83	242.82	246.41	231.03	295.07	0.00537964	0.00791707
			686020359	00215M10:43:25.004	0215 11:02:48	14	678.09	236.57	236.77	243.35	242.85	246.16	232.12	294.969	0.00537396	0.00789196
			686020360	00215M10:43:25.977	0215 11:02:49	15	678.05	237.95	237.94	243.6	242.87	247.52	230.66	294.879	0.00536775	0.00789994
			686020361	00215M10:43:26.950	0215 11:02:50	16	678.02	237.15	237.29	243.78	242.88	246.75	230.65	294.83	0.00536916	0.00790182
			686020362	00215M10:43:27.924	0215 11:02:51	17	678.05	236.3	236.45	243.98	242.82	246.21	230.69	294.836	0.00536607	0.00790392
			686020363	00215M10:43:28.897	0215 11:02:52	18	678.04	236.04	236.38	244.02	242.88	245.56	230.72	294.821	0.00536523	0.00789163
			686020364	00215M10:43:29.870	0215 11:02:53	19	678.02	233.89	234.41	244.04	242.92	246.65	230.74	294.907	0.00536382	0.00788509
			686020365	00215M10:43:30.843	0215 11:02:54	20	678.04	232.35	232.93	244.04	242.87	246.19	230.69	294.941	0.00536503	0.00789664
			686020366	00215M10:43:31.817	0215 11:02:55	21	678.04	232.54	232.94	244.02	242.85	246.77	229.81	294.935	0.00536402	0.00790132
			686020367	00215M10:43:32.790	0215 11:02:56	22	678.07	233.58	234.09	244.09	242.85	248.15	230.23	294.891	0.00535941	0.00789895
			686020368	00215M10:43:33.763	0215 11:02:57	23	678.05	234.71	234.78	244.18	242.86	248.67	231.47	294.882	0.0053686	0.00789
			686020369	00215M10:43:34.736	0215 11:02:58	24	678.01	234.91	235.2	244.32	242.88	247.69	231.01	295.014	0.00536231	0.00788261
			686020370	00215M10:43:35.710	0215 11:02:59	25	678.09	233.79	234.13	244.23	242.83	247.88	231.8	295.068	0.00536829	0.00788335
			686020371	00215M10:43:36.683	0215 11:03:00	26	678.07	234.93	235.23	244.23	242.84	247.95	232.52	295.221	0.00536478	0.00789698
			686020372	00215M10:43:37.656	0215 11:03:01	27	678.04	235.27	235.36	244.45	242.91	249.86	232.8	295.303	0.00535949	0.00787124
			686020373	00215M10:43:38.629	0215 11:03:02	28	678.07	236.28	236.39	244.41	243	250.75	232.29	295.281	0.0053617	0.00787762
			686020374	00215M10:43:39.603	0215 11:03:03	29	678.07	237.03	237.18	244.59	242.95	250.88	233.37	295.251	0.00534737	0.00790091
			686020375	00215M10:43:40.576	0215 11:03:03	30	678.08	237.5	237.82	244.65	242.99	251.41	232.53	295.178	0.00536251	0.00786663
			686020376	00215M10:43:41.549	0215 11:03:04	31	677.95	236.46	236.73	244.52	242.95	249.92	231.77	295.258	0.00535835	0.00788488
			686020377	00215M10:43:42.522	0215 11:03:05	32	678.01	234.61	234.96	244.59	243.02	250.16	231.36	295.09	0.0053544	0.00788954
			686020378	00215M10:43:43.496	0215 11:03:06	33	678.05	233.14	233.44	244.48	242.93	249.82	231.11	295.09	0.00536603	0.00788324
			686020379	00215M10:43:44.469	0215 11:03:07	34	678.08	232.74	232.84	244.24	242.94	250.46	231.33	294.988	0.00535663	0.00787824
			686020380	00215M10:43:45.442	0215 11:03:08	35	678.09	234.31	234.34	244.2	242.96	250.74	231.29	294.968	0.00534536	0.00787615
			686020381	00215M10:43:46.415	0215 11:03:09	36	678.14	234.49	234.74	244.29	242.89	251.32	231.8	295.047	0.00535447	0.00786459
			686020382	00215M10:43:47.389	0215 11:03:10	37	678.07	235.69	236.01	244.42	242.96	250.82	231.89	295.124	0.00536181	0.00787871
			686020383	00215M10:43:48.362	0215 11:03:11	38	678.11	235.53	235.69	244.41	242.93	251.77	232.39	295.124	0.0053524	0.00785193
			686020384	00215M10:43:49.335	0215 11:03:12	39	678.08	236.39	236.58	244.4	242.96	252.05	232.97	295.102	0.00533987	0.00786731
			686020385	00215M10:43:50.308	0215 11:03:13	40	678.06	236.41	236.65	244.45	242.95	251.55	232.4	295.125	0.00536167	0.00787184
			686020386	00215M10:43:51.282	0215 11:03:14	41	678.06	236.47	236.71	244.53	242.96	251.72	232.59	295.163	0.00536547	0.00786169
			686020387	00215M10:43:52.255	0215 11:03:15	42	678.06	234.87	235.35	244.64	242.94	251.65	232.57	295.169	0.00534999	0.00786805
			686020388	00215M10:43:53.228	0215 11:03:16	43	678.03	236.79	236.96	244.64	242.98	251.57	233.34	295.175	0.00535722	0.00787203
			686020389	00215M10:43:54.201	0215 11:03:17	44	678.07	236.91	237.12	244.66	242.99	251.41	232.57	295.16	0.00535637	0.00786195
			686020390	00215M10:43:55.175	0215 11:03:18	45	678.07	235.37	235.85	244.5	243.01	251.62	232.75	295.18	0.00535255	0.00786281
			686020391	00215M10:43:56.148	0215 11:03:19	46	678.08	234.99	235.23	244.43	243.06	251.33	231.44	295.14	0.005363	0.00785731
			686020392	00215M10:43:57.121	0215 11:03:20	47	678.07	236.9	236.88	244.69	243.03	251.63	231.22	295.072	0.00534763	0.00785767
			686020393	00215M10:43:58.094	0215 11:03:21	48	678.11	238.51	238.52	244.75	243.08	251.54	229.81	294.995	0.00535313	0.00785216
			686020394	00215M10:43:59.068	0215 11:03:22	49	678.06	232.31	234.11	244.41	243.05	251.67	229.13	294.959	0.00534438	0.00786733
			686020395	00215M10:44:00.041	0215 11:03:23	50	678.14	230.82	232.89	244.06	243.06	251.67	228.98	294.866	0.0053651	0.0078372
			686020396	00215M10:44:01.014	0215 11:03:24	51	678.13	231.39	233.04	244.08	243.08	251.91	228.95	294.856	0.00534006	0.00785485
			686020397	00215M10:44:01.987	0215 11:03:25	52	678.11	233.37	234.06	244.26	243.1	252.32	230.02	294.906	0.00534565	0.00785742
			686020398	00215M10:44:02.961	0215 11:03:26	53	678.13	233.84	234.45	244.38	243.1	252.42	229.39	294.895	0.00533582	0.00784566
			686020399	00215M10:44:03.934	0215 11:03:27	54	678.1	232.68	233.23	244.55	243.04	252.71	229.6	294.902	0.00533955	0.0078428
			686020400	00215M10:44:04.907	0215 11:03:28	55	678.1	232.26	233.11	244.4	243.03	252.87	229.3	294.911	0.00535663	0.007843
			686020401	00215M10:44:05.880	0215 11:03:29	56	678.07	233.12	234.04	244.27	243.1	252.94	230.1	294.915	0.00534336	0.00785111
			686020402	00215M10:44:06.854	0215 11:03:30	57	678.11	233.27	233.85	244.15	243.08	253	231.36	294.897	0.00534676	0.00784464
			686020403	00215M10:44:07.827	0215 11:03:31	58	678.09	233.54	233.98	244.2	243.05	253.07	230.48	294.89	0.005338	0.00784734
			686020404	00215M10:44:08.800	0215 11:03:32	59	678.09	232.76	233.37	244.46	243.01	253.08	230.76	294.937	0.00533238	0.00784003
			686020405	00215M10:44:09.773	0215 11:03:33	60	678.06	234	234.43	244.39	243.03	253.15	230.13	294.997	0.00533286	0.00783378
			686020406	00215M10:44:10.747	0215 11:03:34	61	678.08	233.89	234.55	244.51	243.01	253.05	230.49	295.028	0.0053446	0.00784195
			686020407	00215M10:44:11.720	0215 11:03:35	62	678.03	234.85	235.63	244.55	243.06	253.21	231.18	295.041	0.00533553	0.00784573
			686020408	00215M10:44:12.693	0215 11:03:36	63	678.12	236.2	236.63	244.59	243.05	253.29	230.77	295.074	0.00534704	0.00783272
			686020409	00215M10:44:13.666	0215 11:03:37	64	678.08	235.88	236.62	244.57	243.01	253.5	231.23	295.138	0.00534128	0.00783324
			686020410	00215M10:44:14.640	0215 11:03:38	65	678.12	234.9	235.88	244.6	243.07	253.54	231.97	295.17	0.00534011	0.00783081
			686020411	00215M10:44:15.613	0215 11:03:39	66	678.07	235.16	236.04	244.58	243.08	253.61	231.15	295.169	0.00533658	0.0078216
			686020412	00215M10:44:16.586	0215 11:03:40	67	678.05	234.8	235.72	244.61	243.07	253.26	231.46	295.176	0.00534337	0.00782647
			686020413	00215M10:44:17.559	0215 11:03:40	68	678.07	235.72	236.48	244.81	243.07	251.92	231.2	295.174	0.00534067	0.00782294
			686020414	00215M10:44:18.533	0215 11:03:41	69	678.06	236.8	237.13	244.84	243.09	251.49	231.91	295.185	0.00533676	0.00782434
			686020415	00215M10:44:19.506	0215 11:03:42	70	678.06	237.04	237.57	244.83	243.1	252.31	232.36	295.179	0.00533425	0.00781904
			686020416	00215M10:44:20.479	0215 11:03:43	71	678.06	240.17	239.43	245.01	243.09	252.65	233.39	295.245	0.0053456	0.00782388
			686020417	00215M10:44:21.452	0215 11:03:44	72	678.07	240.91	240.19	245.06	243.13	253.16	233.79	295.275	0.00533964	0.0078416
			686020418	00215M10:44:22.426	0215 11:03:45	73	678.08	240.34	240.11	245.18	243.15	253.08	232.85	295.341	0.00531942	0.00782696
			686020419	00215M10:44:23.399	0215 11:03:46	74	678.03	238.41	238.69	244.89	243.23	252.9	230.31	295.371	0.00533512	0.00781835
			686020420	00215M10:44:24.372	0215 11:03:47	75	678.1	236.49	237.6	244.8	243.18	252.97	230.63	295.454	0.00532571	0.00782318
			686020421	00215M10:44:25.345	0215 11:03:48	76	678.09	236.95	237.28	244.21	243.13	253.33	231.56	295.432	0.00533009	0.00783143
			686020422	00215M10:44:26.319	0215 11:03:49	77	678.06	237.06	237.45	244.37	243.15	253.49	230.54	295.398	0.00533497	0.00782108
			686020423	00215M10:44:27.292	0215 11:03:50	78	678.04	233.27	235.14	244.25	243.18	252.97	229.84	295.415	0.00532654	0.00782853
			686020424	00215M10:44:28.265	0215 11:03:51	79	678.06	232.83	234.58	244.21	243.31	253.17	229.98	295.362	0.005331	0.00780568
			686020425	00215M10:44:29.238	0215 11:03:52	80	678.01	233.61	234.64	244.25	243.22	253.1	230.51	295.355	0.00533519	0.00782142
			686020426	00215M10:44:30.212	0215 11:03:53	81	678.08	234	234.55	243.85	243.21	253.27	230.01	295.314	0.00532708	0.00781312
			686020427	00215M10:44:31.185	0215 11:03:54	82	678.05	235.26	235.36	243.83	243.18	253.5	230.58	295.253	0.0053316	0.00780339
			686020428	00215M10:44:32.158	0215 11:03:55	83	678.08	235.66	235.84	244.11	243.18	253.66	230.77	295.24	0.00531498	0.00779904
			686020429	00215M10:44:33.131	0215 11:03:56	84	678.11	235.92	236.34	244.35	243.16	253.72	230.77	295.336	0.00532951	0.00781492
			686020430	00215M10:44:34.105	0215 11:03:57	85	678.07	234.32	235.33	244.41	243.14	253.79	230.1	295.364	0.00532729	0.00780399
			686020431	00215M10:44:35.078	0215 11:03:58	86	678.09	235.7	236.14	244.43	243.16	253.77	231.47	295.392	0.00532857	0.00779478
			686020432	00215M10:44:36.051	0215 11:03:59	87	678.09	237.1	237.18	244.43	243.18	253.88	231.92	295.417	0.00533106	0.00780328
			686020433	00215M10:44:37.024	0215 11:04:00	88	678.09	239.27	238.63	244.48	243.18	254.04	231.56	295.455	0.00533461	0.0077952
			686020434	00215M10:44:37.998	0215 11:04:01	89	678.06	238.02	238.1	244.65	243.19	254.01	230.85	295.454	0.00532075	0.00779045
			686020435	00215M10:44:38.971	0215 11:04:02	90	677.99	234.79	235.88	244.4	243.22	253.94	230.98	295.448	0.00532664	0.00780309
			686020436	00215M10:44:39.944	0215 11:04:03	91	678.03	233.72	235.21	244.37	243.21	253.74	231.7	295.401	0.00531916	0.0077934
			686020437	00215M10:44:40.917	0215 11:04:04	92	678.06	233.89	235.21	244.3	243.18	253.66	231.19	295.36	0.00531718	0.00778584
			686020438	00215M10:44:41.891	0215 11:04:05	93	678.03	236.25	236.16	244.3	243.23	253.7	231.98	295.375	0.00532604	0.00780016
			686020439	00215M10:44:42.864	0215 11:04:06	94	678.01	235.51	236.14	244.32	243.21	253.88	231.31	295.416	0.00532097	0.00779059
			686020440	00215M10:44:43.837	0215 11:04:07	95	678.02	237.62	237.68	243.91	243.19	253.98	231.94	295.494	0.00531261	0.00779132
			686020441	00215M10:44:44.810	0215 11:04:08	96	678	237.83	237.64	243.38	243.21	254.14	232.13	295.543	0.00532321	0.00778298
			686020442	00215M10:44:45.784	0215 11:04:09	97	678.02	237	236.56	241.54	243.21	254.12	231.8	295.534	0.00531889	0.00778581
			686020443	00215M10:44:46.757	0215 11:04:10	98	678.06	236.16	236.35	242.4	243.19	254.16	232.24	295.602	0.0053348	0.00778746
			686020444	00215M10:44:47.730	0215 11:04:11	99	677.97	236.89	236.9	243.07	243.18	254.09	231.11	295.607	0.00532186	0.00778113
			686020445	00215M10:44:48.703	0215 11:04:12	100	677.96	237.58	237.77	243	243.18	254.14	231.53	295.658	0.00531623	0.00779681
			686020446	00215M10:44:49.677	0215 11:04:13	101	677.94	238.48	238.62	243.35	243.15	254.15	232.95	295.704	0.00531751	0.0077946
			686020447	00215M10:44:50.650	0215 11:04:14	102	677.96	240.42	240.1	243.99	243.05	254.36	232.45	295.79	0.00532732	0.00779105
			686020448	00215M10:44:51.623	0215 11:04:15	103	677.98	240.68	240.37	244.01	243.14	254.5	233.26	295.801	0.00532289	0.00777916
			686020449	00215M10:44:52.596	0215 11:04:16	104	678	238.46	238.05	241.02	243.1	254.46	232.28	295.857	0.00531978	0.00777498
			686020450	00215M10:44:53.570	0215 11:04:16	105	678	239.68	239.34	242.05	243.12	254.27	232.86	295.885	0.00530875	0.00776931
			686020451	00215M10:44:54.543	0215 11:04:17	106	677.98	239.9	239.51	242.95	243.07	254.28	234.08	295.87	0.00531051	0.00777073
			686020452	00215M10:44:55.516	0215 11:04:18	107	677.99	240.99	240.67	243.23	243.11	254.27	233.34	295.849	0.00531014	0.00777029
			686020453	00215M10:44:56.489	0215 11:04:19	108	677.99	240.89	240.97	243.78	243.11	254.19	233.02	295.784	0.00531474	0.00777162
			686020454	00215M10:44:57.463	0215 11:04:20	109	677.97	240.4	241.06	243.48	243.11	254.37	232.54	295.788	0.00531428	0.00775183
			686020455	00215M10:44:58.436	0215 11:04:21	110	677.96	239.89	240.6	243.7	243.09	254.48	231.65	295.702	0.00530758	0.00776575
			686020456	00215M10:44:59.409	0215 11:04:22	111	677.99	241.09	240.86	244.19	243.09	254.48	232.91	295.628	0.00530851	0.00776672
			686020457	00215M10:45:00.382	0215 11:04:23	112	677.92	241.94	241.74	244.81	243.11	254.45	232.91	295.638	0.00531413	0.00776152
			686020458	00215M10:45:01.356	0215 11:04:24	113	677.93	242.27	242.18	244.79	243.12	254.41	232.44	295.632	0.00531037	0.00776446
			686020459	00215M10:45:02.329	0215 11:04:25	114	677.93	242.87	243.49	244.95	243.14	254.41	233.43	295.611	0.00530882	0.00775467
			686020460	00215M10:45:03.302	0215 11:04:26	115	677.95	239.96	240.81	243.77	243.11	254.2	230.83	295.569	0.00530667	0.00774978
			686020461	00215M10:45:04.275	0215 11:04:27	116	677.97	237.99	239	242.91	243.14	254.24	231.06	295.502	0.00530963	0.00775586
			686020462	00215M10:45:05.249	0215 11:04:28	117	677.97	236.61	237.31	242.58	243.16	254.11	230.06	295.527	0.00531426	0.00775633
			686020463	00215M10:45:06.222	0215 11:04:29	118	677.97	237.05	237.46	241.98	243.23	254.13	229.52	295.513	0.00530868	0.00774777
			686020464	00215M10:45:07.195	0215 11:04:30	119	677.94	236.08	237.35	242.96	243.18	254.12	230.99	295.483	0.00530183	0.00775172
			686020465	00215M10:45:08.168	0215 11:04:31	120	677.98	238.74	238.69	243.61	243.16	254.13	231.28	295.489	0.00530826	0.00775503

[truncated: 9 more sheets: SuppFig06, SuppFig07, SuppFig08, SuppFig09 , SuppFig10, SuppFig11, SuppFig12, SuppFig13, SuppFig14]
